# Supplementary material for: Molecular characterization of colorectal mucinous adenocarcinoma and adenocarcinoma, not otherwise specified, identified by multiomic data analysis
Source: Front Mol Biosci. 2023 Apr 5;10:1150362. doi: 10.3389/fmolb.2023.1150362 (PMC10114614; doi:10.3389/fmolb.2023.1150362)
Supplement: Supplementary file 1 [file Table2.XLSX]

## Sheet: protein matrix
The UniProt Knowledgebase ID	Protein name	Gene name	Patient number (Pn)
			P1	P2	P5	P6	P7	P8	P9	P11	P13	P14	P15	P16	P17	P18	P19	P20	P61	P64	P73	P62	P65	P66	P67	P70	P71	P72	P74	P75	P63	P68	P69	P76	P77	P78	P79	P80	P81	P82	P83	P84	P85	P86	P87	P88	P89	P90
A0A075B6H9	Immunoglobulin lambda variable 4-69	IGLV4-69	16.3926	16.3926	16.3926	16.3926	16.3926	16.3926	16.3926	16.3926	16.3926	37.6561	16.3926	16.3926	16.3926	16.3926	16.3926	16.3926	16.3926	16.3926	16.3926	16.3926	16.3926	16.3926	16.3926	16.3926	16.3926	16.3926	16.3926	16.3926	16.3926	16.3926	16.3926	16.3926	16.3926	71.1705	16.3926	16.3926	16.3926	16.3926	16.3926	16.3926	65.0239	36.8723	16.3926	16.3926	16.3926	16.3926
A0A075B6J9	Immunoglobulin lambda variable 2-18	IGLV2-18	16.1039	129.951	16.1039	16.1039	16.1039	16.1039	16.1039	16.1039	16.1039	16.1039	16.1039	16.1039	16.1039	73.6132	16.1039	16.1039	16.1039	16.1039	16.1039	16.1039	16.1039	16.1039	70.3847	16.1039	16.1039	16.1039	16.1039	16.1039	16.1039	16.1039	16.1039	16.1039	16.1039	16.1039	16.1039	16.1039	16.1039	16.1039	16.1039	16.1039	16.1039	16.1039	16.1039	16.1039	16.1039	16.1039
A0A075B6K2	Immunoglobulin lambda variable 3-12	IGLV3-12	8.90329	48.9618	82.0939	83.9328	17.8066	128.497	186.335	89.2749	82.8366	89.0766	78.7839	69.8815	60.5137	68.4677	49.2339	56.6343	8.90329	43.0206	63.8776	57.6093	297.793	60.5993	236.485	107.807	38.9	86.4961	998.912	56.7726	34.4395	529.648	79.2937	32.7398	26.8328	224.571	41.9082	168.593	93.9755	181.52	87.7924	214.409	81.143	211.643	96.351	49.5235	43.1398	43.8718
A0A075B6K4	Immunoglobulin lambda variable 3-10	IGLV3-10	16.4808	16.4808	414.327	180.483	16.4808	80.0181	16.4808	16.4808	16.4808	16.4808	16.4808	16.4808	16.4808	16.4808	16.4808	16.4808	16.4808	16.4808	16.4808	16.4808	186.862	16.4808	16.4808	16.4808	16.4808	16.4808	345.346	38.1185	16.4808	456.652	54.9597	16.4808	59.6286	16.4808	16.4808	16.4808	16.4808	16.4808	16.4808	248.477	16.4808	217.02	16.4808	16.4808	124.378	16.4808
A0A075B6K5	Immunoglobulin lambda variable 3-9	IGLV3-9	15.9211	55.8775	113.139	62.5697	15.9211	118.558	159.565	77.8827	74.961	89.5442	73.9832	62.9502	55.3292	75.0121	15.9211	44.1689	15.9211	40.844	86.8694	55.7897	476.969	56.4251	219.214	114.236	56.4632	86.2817	874.152	59.1825	32.5355	438.667	79.5669	34.288	15.9211	190.604	47.221	150.706	104.104	158.454	86.862	190.972	83.5004	188.704	95.3303	15.9211	59.422	43.8456
A0A075B6Q5	Immunoglobulin heavy variable 3-64	IGHV3-64	44.389	254.076	386.899	208.947	44.389	346.54	423.524	140.293	44.389	320.221	44.389	199.389	178.205	186.217	44.389	44.389	44.389	44.389	44.389	44.389	438.562	44.389	265.548	278.322	205.025	365.205	502.76	138.598	44.389	454.184	112.161	116.338	44.389	370.947	44.389	44.389	44.389	254.141	196.935	289.58	88.778	195.983	44.389	44.389	44.389	44.389
A0A075B6S4	Immunoglobulin kappa variable 1D-17	IGKV1D-17	10.9276	10.9276	10.9276	10.9276	10.9276	10.9276	10.9276	10.9276	10.9276	97.713	10.9276	10.9276	10.9276	10.9276	10.9276	10.9276	10.9276	10.9276	10.9276	10.9276	10.9276	10.9276	108.655	10.9276	10.9276	218.792	204.275	10.9276	10.9276	10.9276	10.9276	10.9276	10.9276	10.9276	10.9276	10.9276	10.9276	10.9276	10.9276	10.9276	71.168	10.9276	10.9276	10.9276	10.9276	10.9276
A0A075B6S5	Immunoglobulin kappa variable 1-27	IGKV1-27	12.0703	12.0703	12.0703	12.0703	12.0703	123.142	12.0703	47.3384	12.0703	116.421	12.0703	24.1406	87.55	94.3337	12.0703	12.0703	12.0703	12.0703	12.0703	12.0703	243.543	12.0703	12.0703	97.9798	12.0703	12.0703	226.345	12.0703	12.0703	80.3983	108.276	12.0703	12.0703	12.0703	12.0703	75.5326	12.0703	12.0703	12.0703	12.0703	56.01	140.934	12.0703	12.0703	122.803	99.9691
A0A087WSY4	Immunoglobulin heavy variable 4-30-2	IGHV4-30-2	61.1392	149.535	14.2249	14.2249	14.2249	104.239	14.2249	14.2249	14.2249	131.533	171.413	14.2249	94.6748	98.5314	14.2249	14.2249	103.22	32.9725	14.2249	247.299	559.248	14.2249	14.2249	14.2249	60.6909	14.2249	623.236	61.1136	125.236	174.84	14.2249	70.4751	97.6755	87.4484	14.2249	233.257	14.2249	44.4222	14.2249	156.039	29.106	505.027	14.2249	14.2249	14.2249	14.2249
A0A0A0MS15	Immunoglobulin heavy variable 3-49	IGHV3-49	3.55035	3.55035	3.55035	3.55035	3.55035	3.55035	3.55035	3.55035	3.55035	3.55035	3.55035	3.55035	3.55035	3.55035	3.55035	3.55035	3.55035	3.55035	3.55035	3.55035	3.55035	3.55035	3.55035	3.55035	3.55035	3.55035	3.55035	3.55035	3.55035	3.55035	3.55035	3.55035	3.55035	7.1007	3.55035	81.5124	3.55035	3.55035	3.55035	3.55035	3.55035	282.108	3.55035	3.55035	3.55035	3.55035
A0A0A0MT36	Immunoglobulin kappa variable 6D-21	IGKV6D-21	11.8976	11.8976	11.8976	11.8976	11.8976	11.8976	11.8976	11.8976	11.8976	11.8976	11.8976	11.8976	11.8976	11.8976	11.8976	11.8976	11.8976	11.8976	11.8976	11.8976	11.8976	11.8976	11.8976	11.8976	11.8976	50.0189	163.463	11.8976	11.8976	125.517	11.8976	11.8976	11.8976	11.8976	11.8976	32.3208	11.8976	11.8976	11.8976	11.8976	11.8976	42.7709	11.8976	11.8976	11.8976	11.8976
A0A0B4J1U3	Immunoglobulin lambda variable 1-36	IGLV1-36	24.3234	24.3234	24.3234	111.504	24.3234	76.1984	24.3234	24.3234	24.3234	24.3234	24.3234	24.3234	24.3234	24.3234	24.3234	24.3234	24.3234	24.3234	24.3234	24.3234	24.3234	24.3234	48.6468	24.3234	24.3234	24.3234	24.3234	24.3234	24.3234	24.3234	24.3234	24.3234	24.3234	24.3234	24.3234	24.3234	24.3234	24.3234	24.3234	24.3234	24.3234	57.839	24.3234	24.3234	24.3234	24.3234
A0A0B4J1U7	Immunoglobulin heavy variable 6-1	IGHV6-1	11.5104	102.878	227.592	125.953	90.7016	11.5104	69.5046	11.5104	11.5104	11.5104	11.5104	11.5104	182.519	11.5104	11.5104	11.5104	166.485	11.5104	11.5104	198.454	11.5104	11.5104	83.1402	68.1501	166.335	90.1206	919.406	11.5104	11.5104	184.723	11.5104	11.5104	216.597	11.5104	11.5104	261.303	11.5104	11.5104	203.371	268.194	159.758	1138.4	11.5104	11.5104	11.5104	11.5104
A0A0B4J1V0	Immunoglobulin heavy variable 3-15	IGHV3-15	15.8803	77.8678	58.0242	15.8803	15.8803	15.8803	15.8803	15.8803	15.8803	15.8803	15.8803	15.8803	15.8803	15.8803	15.8803	15.8803	15.8803	15.8803	15.8803	15.8803	15.8803	15.8803	15.8803	15.8803	15.8803	92.1933	15.8803	15.8803	15.8803	15.8803	15.8803	15.8803	15.8803	31.7607	15.8803	15.8803	15.8803	15.8803	15.8803	15.8803	15.8803	15.8803	15.8803	15.8803	15.8803	15.8803
A0A0B4J1V1	Immunoglobulin heavy variable 3-21	IGHV3-21	37.3091	37.3091	161.763	37.3091	37.3091	176.382	173.99	37.3091	37.3091	250.017	37.3091	37.3091	37.3091	37.3091	37.3091	195.387	37.3091	37.3091	37.3091	37.3091	427.122	37.3091	37.3091	137.043	37.3091	446.129	370.754	37.3091	37.3091	382.833	37.3091	37.3091	37.3091	177.874	37.3091	37.3091	37.3091	149.784	37.3091	747.445	37.3091	216.958	37.3091	165.355	37.3091	37.3091
A0A0B4J1V2	Immunoglobulin heavy variable 2-26	IGHV2-26	1068.48	540.34	113.55	901.875	113.55	631.591	113.55	649.578	481.628	773.599	491.017	1197.59	113.55	371.612	113.55	113.55	113.55	518.176	113.55	113.55	113.55	763.175	113.55	319.26	705.305	348.878	113.55	558.242	113.55	113.55	113.55	1406.55	113.55	335.415	113.55	301.493	227.101	1157.74	113.55	860.826	340.136	113.55	113.55	113.55	113.55	931.756
A0A0B4J1X5	Immunoglobulin heavy variable 3-74	IGHV3-74	157.809	642.151	198.178	184.359	153.198	879.168	150.574	367.784	127.079	626.354	176.481	174.426	268.861	300.783	35.6484	148.644	154.961	153.551	14.7353	216.564	693.423	211.109	346.544	205.893	327.031	143.832	430.056	250.254	158.413	390.816	217.345	279.986	14.7353	316.06	84.6408	305.514	114.18	364.872	259.208	432.658	103.348	361.384	95.6976	233.065	145.44	238.258
A0A0B4J1X8	Immunoglobulin heavy variable 3-43	IGHV3-43	20.8526	20.8526	20.8526	20.8526	20.8526	20.8526	20.8526	20.8526	20.8526	20.8526	20.8526	20.8526	20.8526	20.8526	20.8526	20.8526	20.8526	20.8526	20.8526	20.8526	20.8526	20.8526	20.8526	20.8526	20.8526	20.8526	20.8526	20.8526	20.8526	20.8526	20.8526	20.8526	20.8526	20.8526	20.8526	20.8526	20.8526	20.8526	20.8526	20.8526	20.8526	20.8526	20.8526	20.8526	20.8526	20.8526
A0A0B4J1Y8	Immunoglobulin lambda variable 9-49	IGLV9-49	13.2214	13.2214	13.2214	13.2214	13.2214	13.2214	13.2214	13.2214	13.2214	13.2214	13.2214	13.2214	13.2214	13.2214	13.2214	13.2214	13.2214	13.2214	13.2214	13.2214	13.2214	13.2214	13.2214	13.2214	13.2214	13.2214	13.2214	13.2214	13.2214	13.2214	13.2214	13.2214	13.2214	13.2214	13.2214	13.2214	13.2214	13.2214	13.2214	13.2214	13.2214	112.262	13.2214	13.2214	13.2214	13.2214
A0A0B4J1Y9	Immunoglobulin heavy variable 3-72	IGHV3-72	115.309	255.754	362.817	177.09	54.3745	366.447	112.69	135.689	164.336	331.63	111.468	181.915	179.635	144.549	90.8119	220.951	73.4883	44.79	20.5018	140.43	431.834	106.989	171.781	273.532	152.138	205.533	427.208	117.714	121.096	398.913	98.6926	147.433	108.112	246.688	44.4725	135.864	72.4215	189.778	198.494	255.523	180.976	201.169	41.0037	179.924	52.6709	108.543
A0A0C4DH24	Immunoglobulin kappa variable 6-21	IGKV6-21	5103.34	5103.34	5103.34	5103.34	5103.34	5103.34	5103.34	5103.34	5103.34	5103.34	5103.34	5103.34	5103.34	5103.34	5103.34	5103.34	5103.34	5103.34	5103.34	5103.34	5103.34	5103.34	5103.34	5103.34	5103.34	5103.34	5103.34	5103.34	5103.34	5103.34	5103.34	5103.34	5103.34	5103.34	5103.34	5103.34	5103.34	5103.34	5103.34	5103.34	5103.34	5103.34	5103.34	5103.34	5103.34	5103.34
A0A0C4DH25	Immunoglobulin kappa variable 3D-20	IGKV3D-20	38.3244	87.9389	404.815	15.6535	31.307	174.279	580.575	96.8515	55.6117	320.252	85.1331	78.7125	80.8614	86.5383	106.067	81.3544	15.6535	43.9547	124.605	128.661	140.619	51.8237	267.066	277.267	98.2238	162.738	249.509	87.3909	39.3118	805.651	156.521	95.9891	76.7429	194.4	80.3958	154.486	78.4746	81.8838	145.825	518.569	155.281	369.584	46.7413	111.427	94.1498	161.257
A0A0C4DH29	Immunoglobulin heavy variable 1-3	IGHV1-3	4.80009	4.80009	45.8904	4.80009	4.80009	4.80009	4.80009	4.80009	4.80009	4.80009	4.80009	4.80009	4.80009	4.80009	4.80009	4.80009	4.80009	4.80009	4.80009	4.80009	4.80009	4.80009	24.6993	4.80009	4.80009	4.80009	4.80009	4.80009	4.80009	4.80009	4.80009	4.80009	4.80009	4.80009	4.80009	4.80009	4.80009	4.80009	4.80009	4.80009	4.80009	4.80009	4.80009	4.80009	4.80009	4.80009
A0A0C4DH31	Immunoglobulin heavy variable 1-18	IGHV1-18	7.80029	26.7193	7.80029	31.2904	7.80029	7.80029	7.80029	7.80029	7.80029	20.7063	7.80029	7.80029	7.80029	7.80029	7.80029	7.80029	7.80029	7.80029	7.80029	7.80029	28.0883	7.80029	24.4056	22.6516	19.1076	7.80029	96.8459	7.80029	7.80029	103.308	7.80029	7.80029	7.80029	26.4845	7.80029	28.9584	7.80029	7.80029	7.80029	7.80029	7.80029	87.6635	7.80029	7.80029	7.80029	7.80029
A0A0C4DH32	Immunoglobulin heavy variable 3-20	IGHV3-20	58.3496	58.3496	248.857	58.3496	58.3496	58.3496	58.3496	58.3496	58.3496	274.017	58.3496	58.3496	58.3496	58.3496	58.3496	58.3496	58.3496	58.3496	58.3496	58.3496	58.3496	58.3496	58.3496	58.3496	58.3496	240.398	58.3496	58.3496	58.3496	58.3496	58.3496	58.3496	58.3496	58.3496	58.3496	58.3496	58.3496	58.3496	58.3496	58.3496	58.3496	58.3496	58.3496	58.3496	58.3496	58.3496
A0A0C4DH33	Immunoglobulin heavy variable 1-24	IGHV1-24	112.096	112.096	112.096	112.096	112.096	112.096	417.355	112.096	112.096	112.096	112.096	112.096	112.096	112.096	112.096	112.096	112.096	112.096	112.096	112.096	112.096	112.096	112.096	224.192	112.096	112.096	112.096	112.096	112.096	112.096	112.096	112.096	112.096	112.096	112.096	112.096	112.096	112.096	112.096	253.877	112.096	112.096	112.096	112.096	112.096	112.096
A0A0C4DH34	Immunoglobulin heavy variable 4-28	IGHV4-28	7.76417	7.76417	7.76417	7.76417	7.76417	7.76417	7.76417	7.76417	7.76417	274.433	7.76417	7.76417	7.76417	7.76417	7.76417	7.76417	7.76417	15.5283	7.76417	7.76417	77.4332	7.76417	7.76417	7.76417	147.015	7.76417	7.76417	62.3305	7.76417	302.661	7.76417	7.76417	7.76417	7.76417	7.76417	7.76417	7.76417	7.76417	7.76417	7.76417	233.653	294.173	7.76417	7.76417	7.76417	7.76417
A0A0C4DH38	Immunoglobulin heavy variable 5-51	IGHV5-51	16.4904	16.4904	286.249	16.4904	16.4904	16.4904	16.4904	16.4904	16.4904	16.4904	16.4904	16.4904	16.4904	16.4904	16.4904	16.4904	16.4904	16.4904	16.4904	16.4904	16.4904	16.4904	16.4904	16.4904	16.4904	16.4904	16.4904	16.4904	16.4904	16.4904	16.4904	16.4904	16.4904	16.4904	16.4904	16.4904	16.4904	16.4904	16.4904	16.4904	16.4904	16.4904	16.4904	16.4904	16.4904	16.4904
A0A0C4DH39	Immunoglobulin heavy variable 1-58	IGHV1-58	20.6642	20.6642	20.6642	20.6642	20.6642	20.6642	20.6642	20.6642	20.6642	20.6642	20.6642	20.6642	20.6642	20.6642	20.6642	20.6642	20.6642	20.6642	20.6642	20.6642	20.6642	20.6642	20.6642	20.6642	20.6642	20.6642	20.6642	20.6642	20.6642	20.6642	20.6642	20.6642	20.6642	20.6642	20.6642	20.6642	20.6642	20.6642	20.6642	20.6642	20.6642	20.6642	20.6642	20.6642	20.6642	20.6642
A0A0C4DH42	Immunoglobulin heavy variable 3-66	IGHV3-66	74.1862	428.321	74.1862	74.1862	74.1862	74.1862	397.639	74.1862	74.1862	74.1862	74.1862	74.1862	218.814	74.1862	74.1862	74.1862	74.1862	74.1862	74.1862	74.1862	898.872	74.1862	162.993	74.1862	74.1862	74.1862	74.1862	148.372	74.1862	267.818	233.409	74.1862	74.1862	74.1862	74.1862	74.1862	74.1862	74.1862	74.1862	74.1862	74.1862	74.1862	74.1862	74.1862	74.1862	74.1862
A0A0C4DH55	Immunoglobulin kappa variable 3D-7	IGKV3D-7	59.576	73.7241	398.398	162.575	13.9696	264.593	121.553	13.9696	55.2071	113.367	13.9696	72.6892	112.444	27.9392	13.9696	13.9696	52.9008	13.9696	13.9696	76.3645	359.76	29.5999	182.691	135.154	135.41	494.756	1478.27	13.9696	74.1296	1560.29	13.9696	105.401	13.9696	106.525	13.9696	165.337	13.9696	109.012	13.9696	889.306	184.104	260.537	13.9696	13.9696	39.0348	110.035
A0A0C4DH68	Immunoglobulin kappa variable 2-24	IGKV2-24	20.9845	47.5462	20.9845	20.9845	20.9845	122.091	20.9845	20.9845	20.9845	152.462	20.9845	20.9845	20.9845	20.9845	20.9845	20.9845	20.9845	20.9845	20.9845	20.9845	20.9845	20.9845	20.9845	49.7528	20.9845	20.9845	20.9845	20.9845	20.9845	148.21	20.9845	20.9845	20.9845	91.8373	20.9845	20.9845	20.9845	20.9845	20.9845	20.9845	20.9845	149.521	20.9845	20.9845	20.9845	20.9845
A0A0C4DH69	Immunoglobulin kappa variable 1-9	IGKV1-9	29.6944	29.6944	29.6944	29.6944	29.6944	29.6944	29.6944	29.6944	29.6944	29.6944	29.6944	29.6944	29.6944	29.6944	29.6944	29.6944	29.6944	29.6944	29.6944	29.6944	29.6944	29.6944	29.6944	29.6944	29.6944	29.6944	29.6944	29.6944	29.6944	29.6944	29.6944	29.6944	29.6944	29.6944	29.6944	29.6944	29.6944	29.6944	29.6944	29.6944	29.6944	29.6944	29.6944	29.6944	29.6944	29.6944
A0A0C4DH72	Immunoglobulin kappa variable 1-6	IGKV1-6	19.3667	93.6975	345.791	19.3667	19.3667	163.421	668.251	99.2764	87.4033	195.288	135.83	53.2724	96.3501	111.98	19.3667	19.3667	19.3667	44.4854	19.3667	143.162	431.913	45.9039	155.256	161.027	87.6297	176.678	377.375	66.7878	19.3667	269.196	94.1948	19.3667	19.3667	142.762	73.4729	131.312	19.3667	19.3667	91.6091	248.49	151.886	267.352	38.7334	56.4274	66.9363	93.7105
A0A0G2JMI3	Immunoglobulin heavy variable 1-69-2	IGHV1-69-2	30.6306	30.6306	98.279	389.239	30.6306	78.2225	183.966	30.6306	30.6306	30.6306	30.6306	30.6306	30.6306	30.6306	30.6306	30.6306	30.6306	30.6306	30.6306	30.6306	86.3576	318.156	163.295	76.5278	30.6306	30.6306	163.704	30.6306	30.6306	193.11	30.6306	387.771	30.6306	105.401	30.6306	113.865	30.6306	30.6306	30.6306	30.6306	134.911	205.592	30.6306	30.6306	503.539	103.315
A0A0J9YVY3	Immunoglobulin heavy variable 7-4-1	IGHV7-4-1	36.5958	402.823	222.797	36.5958	36.5958	36.5958	36.5958	95.7154	36.5958	80.483	36.5958	36.5958	36.5958	36.5958	36.5958	36.5958	36.5958	36.5958	36.5958	36.5958	36.5958	36.5958	36.5958	36.5958	36.5958	36.5958	84.2971	36.5958	669.049	36.5958	36.5958	36.5958	36.5958	36.5958	36.5958	36.5958	36.5958	36.5958	36.5958	36.5958	118.047	73.1917	36.5958	36.5958	36.5958	36.5958
A0A0J9YX35	Immunoglobulin heavy variable 3-64D	IGHV3-64D	157.809	667.247	103.482	440.08	153.198	879.168	235.885	367.784	127.079	626.354	176.481	174.426	268.861	227.082	35.6484	148.644	150.481	153.551	208.472	324.504	693.423	211.109	346.544	182.069	327.031	143.832	412.31	250.254	158.413	390.816	217.345	279.986	17.8242	729.589	84.6408	305.514	114.18	364.872	259.208	472.556	103.348	514.37	95.6976	162.383	145.44	238.258
A0AV96	R0-binding protein 47 (R0-binding motif protein 47)	RBM47	7.54263	7.25647	5.98129	5.66607	8.7593	1.74274	1.74274	1.74274	1.74274	1.74274	1.74274	1.74274	1.74274	15.5123	1.74274	9.45308	1.74274	1.74274	1.74274	1.74274	5.74963	1.74274	15.1116	3.48549	1.74274	1.74274	1.74274	1.74274	16.7123	1.74274	5.8907	12.3059	9.24177	1.74274	8.75541	1.74274	1.74274	1.74274	1.74274	1.74274	1.74274	6.2202	11.2034	10.1593	10.5859	1.74274
A0AVT1	Ubiquitin-like modifier-activating enzyme 6 (Ubiquitin-activating enzyme 6) (EC 6.2.1.45) (Monocyte protein 4) (MOP-4) (Ubiquitin-activating enzyme E1-like protein 2) (E1-L2)	UBA6	66.829	22.9693	22.9693	139.926	22.9693	22.9693	22.9693	22.9693	22.9693	22.9693	22.9693	22.9693	22.9693	22.9693	135.733	112.849	22.9693	22.9693	22.9693	22.9693	22.9693	22.9693	116.696	22.9693	110.638	22.9693	113.805	118.037	22.9693	85.4114	94.7813	22.9693	113.474	91.6852	82.0065	22.9693	100.007	22.9693	22.9693	22.9693	90.4035	131.391	127.022	22.9693	94.7164	58.0744
A0FGR8	Extended sy0ptotagmin-2 (E-Syt2) (Chr2Syt)	ESYT2	11.5069	11.5069	11.5069	53.6596	11.5069	11.5069	11.5069	11.5069	32.0878	11.5069	11.5069	11.5069	35.2056	11.5069	11.5069	11.5069	11.5069	11.5069	11.5069	11.5069	45.6995	11.5069	33.9129	11.5069	68.1791	34.71	11.5069	11.5069	107.931	74.671	23.0137	105.044	11.5069	11.5069	30.4063	44.2977	11.5069	11.5069	169.104	11.5069	11.5069	56.9607	78.8692	11.5069	28.2549	11.5069
A0M8Q6	Immunoglobulin lambda constant 7 (Ig lambda-7 chain C region)	IGLC7	94.5513	204.709	125.751	20.9634	22.9719	660.224	108.703	676.778	373.838	714.201	10.4817	178.636	223.265	168.338	10.4817	67.0695	10.4817	114.121	10.4817	188.618	176.688	10.4817	129.321	68.7831	124.135	172.519	154.431	251.469	10.4817	897.396	108.84	48.3114	129.868	1279.1	62.8992	168.479	132.213	202.419	10.4817	10.4817	318.482	645.562	148.487	80.7474	74.9418	794.005
A0MZ66	Shootin-1 (Shootin1)	SHTN1	13.3768	13.3768	13.3768	13.3768	13.3768	13.3768	13.3768	13.3768	13.3768	13.3768	13.3768	13.3768	13.3768	13.3768	13.3768	49.4091	13.3768	13.3768	13.3768	13.3768	13.3768	13.3768	65.4259	13.3768	13.3768	13.3768	13.3768	13.3768	57.9641	13.3768	13.3768	13.3768	66.9595	13.3768	69.39	38.467	63.3553	13.3768	13.3768	13.3768	13.3768	63.5407	13.3768	74.5802	49.7422	13.3768
A1A5D9	BICD family-like cargo adapter 2 (Bicaudal D-related protein 2) (BICD-related protein 2) (BICDR-2) (Coiled-coil domain-containing protein 64B)	BICDL2	11.2408	104.503	11.2408	11.2408	11.2408	41.9465	11.2408	11.2408	11.2408	11.2408	11.2408	11.2408	11.2408	11.2408	11.2408	11.2408	11.2408	11.2408	11.2408	11.2408	11.2408	11.2408	11.2408	11.2408	11.2408	11.2408	11.2408	22.4816	11.2408	11.2408	11.2408	11.2408	11.2408	11.2408	11.2408	11.2408	11.2408	11.2408	11.2408	11.2408	11.2408	11.2408	11.2408	11.2408	11.2408	11.2408
A1L0T0	Acetolactate synthase-like protein (EC 2.2.1.-) (IlvB-like protein)	ILVBL	4.44215	4.44215	14.6016	4.44215	21.9858	4.44215	4.44215	4.44215	4.44215	4.44215	4.44215	4.44215	4.44215	4.44215	26.2287	15.1957	4.44215	4.44215	131.289	4.44215	4.44215	4.44215	42.3264	13.1259	4.44215	4.44215	4.44215	4.44215	8.88431	4.44215	57.039	4.44215	4.44215	4.44215	15.2472	4.44215	4.44215	4.44215	4.44215	4.44215	4.44215	4.44215	4.44215	4.44215	39.765	4.44215
A1L4H1	Soluble scavenger receptor cysteine-rich domain-containing protein SSC5D (Soluble scavenger protein with 5 SRCR domains) (SSc5D)	SSC5D	7.5453	7.5453	7.5453	7.5453	7.5453	7.5453	7.5453	7.5453	7.5453	7.5453	7.5453	7.5453	7.5453	7.5453	7.5453	7.5453	7.5453	7.5453	7.5453	7.5453	7.5453	7.5453	7.5453	7.5453	7.5453	7.5453	7.5453	7.5453	7.5453	7.5453	7.5453	7.5453	7.5453	7.5453	7.5453	7.5453	7.5453	7.5453	7.5453	15.0906	7.5453	7.5453	7.5453	7.5453	7.5453	7.5453
A1X283	SH3 and PX domain-containing protein 2B (Adapter protein HOFI) (Factor for adipocyte differentiation 49) (Tyrosine ki0se substrate with four SH3 domains)	SH3PXD2B	79.9557	79.9557	79.9557	79.9557	79.9557	79.9557	79.9557	79.9557	79.9557	79.9557	79.9557	79.9557	79.9557	79.9557	79.9557	79.9557	79.9557	79.9557	79.9557	79.9557	79.9557	79.9557	79.9557	79.9557	79.9557	79.9557	79.9557	79.9557	79.9557	159.911	79.9557	79.9557	79.9557	79.9557	79.9557	79.9557	79.9557	79.9557	79.9557	79.9557	79.9557	79.9557	79.9557	79.9557	79.9557	79.9557
A2NJV5	Immunoglobulin kappa variable 2-29	IGKV2-29	39.485	39.485	39.485	225.931	253.268	39.485	187.962	39.485	39.485	39.485	39.485	39.485	253.936	39.485	39.485	39.485	39.485	39.485	39.485	39.485	39.485	39.485	181.146	621.676	39.485	39.485	78.9701	194.116	314.492	353.54	39.485	39.485	120.489	39.485	279.669	39.485	39.485	39.485	39.485	39.485	39.485	39.485	358.978	437.818	311.139	39.485
A2RRP1	Neuroblastoma-amplified sequence (Neuroblastoma-amplified gene protein)	NBAS	5.25677	5.25677	75.3884	5.25677	5.25677	5.25677	62.6758	5.25677	5.25677	5.25677	15.4608	5.25677	5.25677	5.25677	43.062	46.374	5.25677	5.25677	5.25677	5.25677	5.25677	5.25677	5.25677	71.1891	5.25677	49.4145	5.25677	5.25677	5.25677	5.25677	5.25677	5.25677	11.5928	5.25677	5.25677	5.25677	5.25677	5.25677	5.25677	5.25677	5.25677	5.25677	5.25677	35.6363	5.25677	5.25677
A2RTX5	Threonine--tR0 ligase 2, cytoplasmic (EC 6.1.1.3) (Threonyl-tR0 synthetase) (ThrRS) (Threonyl-tR0 synthetase-like protein 2)	TARSL2	68.126	68.126	68.126	68.126	68.126	68.126	68.126	68.126	68.126	68.126	68.126	68.126	68.126	68.126	68.126	68.126	68.126	68.126	68.126	68.126	68.126	68.126	68.126	68.126	68.126	68.126	68.126	68.126	68.126	68.126	68.126	68.126	68.126	143.663	68.126	136.252	68.126	68.126	68.126	68.126	68.126	68.126	68.126	68.126	68.126	176.204
A3KMH1	von Willebrand factor A domain-containing protein 8 (PEX7-binding protein 2) (P7BP2)	VWA8	18.0638	100.812	18.0638	160.046	88.1293	18.0638	18.0638	18.0638	18.0638	18.0638	18.0638	18.0638	18.0638	18.0638	329.099	18.0638	18.0638	18.0638	18.0638	18.0638	18.0638	18.0638	18.0638	156.627	18.0638	18.0638	18.0638	18.0638	123.119	18.0638	18.0638	18.0638	45.9649	18.0638	36.1275	18.0638	18.0638	18.0638	18.0638	18.0638	18.0638	18.0638	18.0638	65.6727	18.0638	18.0638
A4D1P6	WD repeat-containing protein 91	WDR91	29.1038	29.1038	29.1038	29.1038	29.1038	29.1038	29.1038	29.1038	29.1038	29.1038	29.1038	29.1038	29.1038	29.1038	29.1038	29.1038	29.1038	29.1038	29.1038	29.1038	29.1038	29.1038	29.1038	29.1038	29.1038	29.1038	65.0085	29.1038	29.1038	58.2076	29.1038	29.1038	29.1038	29.1038	29.1038	29.1038	29.1038	29.1038	29.1038	29.1038	29.1038	29.1038	29.1038	29.1038	29.1038	29.1038
A5A3E0	POTE ankyrin domain family member F (ANKRD26-like family C member 1B) (Chimeric POTE-actin protein)	POTEF	33134.6	53584.2	41320.9	14216.5	37245	15357	37223.1	28211.4	42374	36196.1	46076.8	53778.6	29110	57479	38400.2	25856.7	34672	29239.6	89299.6	88425.1	33734.7	59816.7	24405.2	27999.6	56956.6	42429.9	32119.7	45247.9	53618.5	33943.5	42765.7	30492.3	35835	39855.2	30006.5	23532.2	32192.7	33708.3	100265	45473.9	34070.4	32916	21366.4	35345.5	32800.1	56505.1
A5YKK6	CCR4-NOT transcription complex subunit 1 (CCR4-associated factor 1) (Negative regulator of transcription subunit 1 homolog) (NOT1H) (hNOT1)	CNOT1	15.5928	14.6178	44.1334	55.5333	24.5729	4.89048	38.92	4.89048	4.89048	4.89048	4.89048	4.89048	4.89048	25.3214	67.8742	4.89048	4.89048	4.89048	4.89048	4.89048	4.89048	4.89048	24.6231	37.8724	4.89048	25.3443	4.89048	4.89048	9.78097	4.89048	4.89048	4.89048	24.3937	4.89048	4.89048	4.89048	13.4612	4.89048	4.89048	4.89048	16.217	28.5741	4.89048	59.0157	23.3716	4.89048
A6NDG6	Glycerol-3-phosphate phosphatase (G3PP) (EC 3.1.3.21) (Aspartate-based ubiquitous Mg(2+)-dependent phosphatase) (AUM) (EC 3.1.3.48) (Phosphoglycolate phosphatase) (PGP)	PGP	17.1567	17.1567	17.1567	38.5283	17.1567	17.1567	17.1567	17.1567	17.1567	17.1567	17.1567	17.1567	17.1567	17.1567	17.1567	17.1567	17.1567	17.1567	17.1567	17.1567	17.1567	17.1567	17.1567	17.1567	17.1567	17.1567	17.1567	17.1567	17.1567	17.1567	17.1567	17.1567	17.1567	17.1567	17.1567	17.1567	17.1567	17.1567	17.1567	17.1567	17.1567	17.1567	17.1567	17.1567	17.1567	17.1567
A6NHL2	Tubulin alpha chain-like 3	TUBAL3	95.2995	251.06	174.098	126.695	30.7864	114.082	173.652	30.7864	164.646	90.1111	30.7864	128.031	196.225	338.377	265.482	201.275	216.229	159.367	371.224	184.457	302.217	147.155	68.0287	121.093	158.514	164.115	132.744	125.385	148.909	112.941	63.7132	258.203	94.1431	191.658	30.7864	84.9988	159.19	171.577	386.57	167.636	92.4876	110.714	74.6324	147.135	61.5727	118.42
A6NHR9	Structural mainte0nce of chromosomes flexible hinge domain-containing protein 1 (SMC hinge domain-containing protein 1) (EC 3.6.1.-)	SMCHD1	3.92939	3.92939	60.6975	3.92939	3.92939	3.92939	74.1573	3.92939	3.92939	3.92939	3.92939	41.4048	3.92939	3.92939	68.2661	3.92939	3.92939	14.9865	3.92939	3.92939	3.92939	3.92939	3.92939	9.72502	3.92939	7.85878	28.1603	3.92939	3.92939	41.3446	18.0819	9.09532	3.92939	3.92939	16.6441	32.0381	13.7906	3.92939	3.92939	3.92939	13.986	23.2976	3.92939	3.92939	18.5206	13.7157
A6NHT5	Homeobox protein HMX3 (Homeobox protein H6 family member 3) (Homeobox protein Nkx-5.1)	HMX3	235.221	400.962	2100.32	47.6695	234.343	258.502	561.594	153.978	289.821	286.643	251.941	404.63	301.386	47.6695	419.92	198.595	47.6695	346.457	196.453	169.283	604.711	190.545	984.344	425.036	642.92	513.98	322.901	266.51	332.883	427.971	426.952	250.167	47.6695	174.673	1015.43	577.784	452.313	326.274	95.339	191.987	703.739	359.173	519.384	1077	418.316	184.132
A6NIH7	Protein unc-119 homolog B	UNC119B	16.1128	16.1128	16.1128	16.1128	16.1128	16.1128	16.1128	16.1128	16.1128	16.1128	16.1128	16.1128	16.1128	16.1128	16.1128	16.1128	16.1128	16.1128	16.1128	16.1128	16.1128	16.1128	16.1128	16.1128	16.1128	16.1128	16.1128	16.1128	16.1128	16.1128	16.1128	16.1128	16.1128	16.1128	16.1128	16.1128	16.1128	16.1128	16.1128	16.1128	16.1128	16.1128	16.1128	16.1128	16.1128	16.1128
A6NNZ2	Tubulin beta-8 chain-like protein LOC260334	TBB8L	45.9143	199.462	45.9143	45.9143	94.2494	45.9143	276.527	45.9143	116.133	45.9143	123.895	45.9143	108.03	137.748	4373.18	152.451	45.9143	165.796	1026.64	45.9143	45.9143	217.986	45.9143	45.9143	206.816	45.9143	45.9143	45.9143	178.923	45.9143	45.9143	45.9143	93.4069	45.9143	126.534	201.092	533.713	881.231	161.764	165.821	45.9143	45.9143	45.9143	91.8286	105.165	197.919
A8K7I4	Calcium-activated chloride channel regulator 1 (EC 3.4.-.-) (Calcium-activated chloride channel family member 1) (hCLCA1) (Calcium-activated chloride channel protein 1) (CaCC-1) (hCaCC-1)	CLCA1	867.854	291.905	610.679	50.4865	1372.21	770.491	9.09441	511.346	237.794	1109.24	298.498	635.211	762.278	173.53	9.09441	1274.72	55.4455	71.9079	81.4922	111.248	52.1686	9.09441	21.2082	841.505	157.829	323.148	101.687	1782.93	79.4127	238.508	9.09441	1922.26	9.09441	174.705	715.886	96.055	347.387	495.958	9.09441	9.09441	437.285	18.1888	40.938	1081.59	9.09441	9.09441
A8MXV4	Nucleoside diphosphate-linked moiety X motif 19 (Nudix motif 19) (EC 3.6.1.-)	NUDT19	38.4738	38.4738	241.843	367.787	38.4738	38.4738	208.335	38.4738	148.683	38.4738	38.4738	38.4738	162.61	250.893	636.273	38.4738	38.4738	38.4738	38.4738	38.4738	38.4738	38.4738	205.601	349.651	38.4738	38.4738	77.8067	38.4738	146.65	38.4738	116.78	38.4738	38.4738	38.4738	38.4738	38.4738	38.4738	38.4738	38.4738	38.4738	38.4738	38.4738	38.4738	38.4738	38.4738	38.4738
B0I1T2	Unconventio0l myosin-Ig [Cleaved into: Minor histocompatibility antigen HA-2 (mHag HA-2)]	MYO1G	3.4558	3.4558	3.4558	3.4558	3.4558	3.4558	112.834	3.4558	7.91351	3.4558	15.536	35.8216	6.91161	15.8778	3.4558	3.4558	3.4558	3.4558	3.4558	3.4558	3.4558	3.4558	3.4558	13.4637	3.4558	3.4558	27.936	3.4558	3.4558	41.7048	3.4558	3.4558	18.5343	3.4558	3.4558	3.4558	3.4558	3.4558	3.4558	145.445	12.9506	16.0801	3.4558	3.4558	11.5435	11.8206
E9PRG8	Uncharacterized protein C11orf98	C11orf98	12.9374	12.9374	12.9374	199.75	12.9374	12.9374	156.12	12.9374	12.9374	12.9374	12.9374	12.9374	12.9374	12.9374	12.9374	12.9374	12.9374	12.9374	12.9374	12.9374	97.6409	12.9374	12.9374	136.722	12.9374	72.3279	95.327	100.911	12.9374	87.2488	12.9374	12.9374	12.9374	12.9374	12.9374	12.9374	12.9374	12.9374	12.9374	12.9374	12.9374	43.8078	12.9374	12.9374	93.8724	12.9374
L0R6Q1	SLC35A4 upstream open reading frame protein	SLC35A4	14.8586	14.8586	60.4082	52.3014	14.8586	14.8586	14.8586	14.8586	14.8586	14.8586	14.8586	14.8586	14.8586	14.8586	14.8586	14.8586	14.8586	14.8586	14.8586	14.8586	14.8586	14.8586	14.8586	146.555	14.8586	42.6454	14.8586	14.8586	14.8586	14.8586	14.8586	14.8586	14.8586	14.8586	14.8586	14.8586	14.8586	14.8586	14.8586	14.8586	14.8586	14.8586	14.8586	43.6321	14.8586	14.8586
O00115	Deoxyribonuclease-2-alpha (EC 3.1.22.1) (Acid D0se) (Deoxyribonuclease II alpha) (D0se II alpha) (Lysosomal D0se II) (R31240_2)	DNASE2	103.828	334.174	134.379	183.125	23.4165	23.4165	23.4165	23.4165	178.443	23.4165	23.4165	118.137	94.4298	23.4165	23.4165	23.4165	23.4165	315.391	118.596	185.274	356.956	188.77	236.86	121.013	453.561	23.4165	178.324	127.452	189.287	390.972	135.025	100.341	223.351	270.883	135.152	140.06	246.5	46.833	23.4165	23.4165	164.554	428.452	197.709	144.867	201.198	23.4165
O00116	Alkyldihydroxyacetonephosphate synthase, peroxisomal (Alkyl-DHAP synthase) (EC 2.5.1.26) (Aging-associated gene 5 protein) (Alkylglycerone-phosphate synthase)	AGPS	8.24168	94.886	96.5196	90.044	43.2081	33.0191	64.8171	8.24168	65.895	8.24168	8.24168	16.4834	8.24168	63.0529	33.3243	55.294	8.24168	124.752	8.24168	8.24168	47.1333	97.7445	94.7142	44.3335	43.1435	57.9125	17.8177	69.8731	8.24168	8.24168	91.0066	56.2796	40.806	8.24168	85.378	79.1322	50.9863	62.1143	8.24168	8.24168	29.1322	42.1635	59.5052	115.495	48.4913	8.24168
O00139	Kinesin-like protein KIF2A (Kinesin-2) (hK2)	KIF2A	14.7231	14.7231	14.7231	105.592	14.7231	14.7231	14.7231	14.7231	14.7231	14.7231	14.7231	14.7231	14.7231	63.0967	14.7231	14.7231	14.7231	55.4564	14.7231	14.7231	14.7231	14.7231	14.7231	32.4014	14.7231	14.7231	14.7231	14.7231	14.7231	67.6305	14.7231	14.7231	14.7231	14.7231	67.8727	14.7231	14.7231	14.7231	14.7231	14.7231	50.5751	14.7231	14.7231	14.7231	52.2193	14.7231
O00142	Thymidine ki0se 2, mitochondrial (EC 2.7.1.21) (Mt-TK)	TK2	11.0709	11.0709	11.0709	11.0709	11.0709	11.0709	11.0709	11.0709	11.0709	11.0709	11.0709	11.0709	11.0709	11.0709	11.0709	11.0709	11.0709	11.0709	11.0709	11.0709	11.0709	11.0709	11.0709	11.0709	11.0709	11.0709	11.0709	11.0709	11.0709	11.0709	11.0709	11.0709	11.0709	11.0709	11.0709	11.0709	11.0709	11.0709	11.0709	11.0709	11.0709	11.0709	11.0709	11.0709	11.0709	11.0709
O00148	ATP-dependent R0 helicase DDX39A (EC 3.6.4.13) (DEAD box protein 39) (Nuclear R0 helicase URH49)	DDX39A	164.178	146.504	116.798	228.04	212.975	151.969	138.392	146.047	267.735	117.836	164.931	312.794	147.756	257.117	105.078	214.614	180.583	321.257	121.294	131.629	324.284	183.572	198.506	165.991	241.979	197.455	138.948	151.811	155.304	208.382	99.4426	196.683	221.418	169.772	199.175	260.403	228.087	215.009	94.1623	184.412	338.936	266.283	311.343	263.827	281.019	247.2
O00151	PDZ and LIM domain protein 1 (C-termi0l LIM domain protein 1) (Elfin) (LIM domain protein CLP-36)	PDLIM1	472.416	505.193	609.624	467.782	526.824	256.28	318.37	309.959	275.017	244.48	413.332	364.013	287.678	482.676	180.176	615.858	228.204	78.5539	39.277	218.678	339.983	221.975	222.706	290.495	289.686	288.951	198.738	251.424	487.34	241.648	225.044	359.492	411.52	456.358	507.13	282.455	277.122	274.002	529.992	158.918	321.853	292.897	358.301	671.544	463.735	214.32
O00154	Cytosolic acyl coenzyme A thioester hydrolase (EC 3.1.2.2) (Acyl-CoA thioesterase 7) (Brain acyl-CoA hydrolase) (BACH) (CTE-IIa) (CTE-II) (Long chain acyl-CoA thioester hydrolase)	ACOT7	35.5205	105.904	155.297	164.791	62.1123	121.207	124.639	59.9305	61.8759	68.8245	17.7603	70.9611	46.7651	17.7603	17.7603	17.7603	84.9155	196.857	176.934	149.515	152.011	88.9672	167.275	74.6006	259.058	85.8837	106.025	77.0747	90.5108	121.14	96.2293	92.3355	135.484	250.676	103.551	165.333	188.865	152.583	101.198	116.82	80.1228	213.847	236.407	174.335	134.867	39.7149
O00159	Unconventio0l myosin-Ic (Myosin I beta) (MMI-beta) (MMIb)	MYO1C	54.2929	74.873	106.782	59.8967	68.942	46.3744	94.9931	55.7148	43.1507	51.4954	117.841	32.9378	79.1411	73.4989	58.7327	54.2271	63.3988	38.8818	191.322	117.457	42.608	89.5774	67.9104	61.2392	54.8186	58.9148	71.6764	33.5452	59.9804	103.759	41.9458	51.9295	66.5333	16.4689	102.081	71.7114	64.0859	52.8561	304.941	16.4689	51.746	59.2742	70.5557	132.858	77.5493	49.0057
O00160	Unconventio0l myosin-If (Myosin-Ie)	MYO1F	6.44622	6.44622	6.44622	6.44622	6.44622	6.44622	176.566	6.44622	6.44622	6.44622	6.44622	17.6173	6.44622	6.44622	6.44622	6.44622	6.44622	6.44622	34.6845	6.44622	6.44622	6.44622	6.44622	48.7049	6.44622	77.6734	12.8924	6.44622	6.44622	105.405	6.44622	6.44622	6.44622	6.44622	6.44622	6.44622	6.44622	6.44622	6.44622	6.44622	6.44622	6.44622	6.44622	6.44622	6.44622	6.44622
O00161	Sy0ptosomal-associated protein 23 (S0P-23) (Vesicle-membrane fusion protein S0P-23)	SNAP23	66.496	117.166	107.808	15.9511	57.3008	15.9511	68.312	49.8796	74.7007	47.1761	61.0606	91.4325	60.2399	112.4	15.9511	116.783	15.9511	46.725	15.9511	15.9511	15.9511	15.9511	60.2436	31.9023	15.9511	54.0871	15.9511	15.9511	105.347	93.7	15.9511	77.6602	88.0219	15.9511	88.3179	15.9511	78.3706	85.0125	15.9511	46.1037	51.486	69.4197	79.7763	228.633	67.9109	49.0628
O00170	AH receptor-interacting protein (AIP) (Aryl-hydrocarbon receptor-interacting protein) (HBV X-associated protein 2) (XAP-2) (Immunophilin homolog ARA9)	AIP	28.697	244.052	28.697	166.147	28.697	28.697	151.517	28.697	126.416	28.697	28.697	28.697	161.822	179.797	153.365	28.697	163.537	28.697	28.697	28.697	28.697	28.697	28.697	135.143	28.697	108.631	230.283	28.697	163.072	174.236	28.697	28.697	198.033	28.697	116.429	94.5765	114.46	28.697	28.697	28.697	134.159	137.908	28.697	132.716	148.533	147.772
O00178	GTP-binding protein 1 (G-protein 1) (GP-1) (GP1)	GTPBP1	8.7188	8.7188	8.7188	8.7188	23.0447	8.7188	8.7188	8.7188	8.7188	8.7188	8.7188	8.7188	8.7188	8.7188	8.7188	29.6247	8.7188	8.7188	8.7188	8.7188	8.7188	8.7188	8.7188	8.7188	8.7188	8.7188	8.7188	8.7188	8.7188	26.9942	8.7188	8.7188	8.7188	8.7188	8.7188	8.7188	8.7188	8.7188	8.7188	8.7188	8.7188	8.7188	8.7188	8.7188	8.7188	8.7188
O00182	Galectin-9 (Gal-9) (Ecalectin) (Tumor antigen HOM-HD-21)	LGALS9	28.7698	77.8742	56.3853	42.5349	17.7455	74.9662	25.8185	7.21794	44.7599	24.1384	7.21794	46.4898	102.385	87.1052	14.4359	29.3971	76.1229	64.9072	7.21794	27.6237	62.8707	52.2416	98.2069	33.5705	133.616	44.5029	45.3551	56.2274	27.6033	24.9449	38.4627	67.699	7.21794	89.3782	80.2879	36.9089	99.4884	43.0903	7.21794	7.21794	44.414	75.5736	147.397	72.0691	159.678	39.3535
O00186	Syntaxin-binding protein 3 (Platelet Sec1 protein) (PSP) (Protein unc-18 homolog 3) (Unc18-3) (Protein unc-18 homolog C) (Unc-18C)	STXBP3	4.44073	4.44073	4.44073	12.3799	4.44073	4.44073	4.44073	4.44073	4.44073	4.44073	4.44073	4.44073	4.44073	4.44073	4.44073	4.44073	4.44073	4.44073	4.44073	4.44073	4.44073	4.44073	4.44073	11.8665	4.44073	4.44073	4.44073	4.44073	4.44073	4.44073	4.44073	4.44073	4.44073	4.44073	4.44073	4.44073	4.44073	4.44073	4.44073	4.44073	11.5426	8.88145	4.44073	17.3736	15.0049	4.44073
O00193	Small acidic protein	SMAP	12.9751	12.9751	12.9751	31.367	12.9751	12.9751	12.9751	12.9751	12.9751	12.9751	12.9751	12.9751	12.9751	12.9751	12.9751	12.9751	12.9751	12.9751	12.9751	12.9751	12.9751	12.9751	53.6299	25.9502	12.9751	12.9751	12.9751	12.9751	12.9751	12.9751	82.2003	12.9751	12.9751	12.9751	67.4565	12.9751	12.9751	12.9751	12.9751	12.9751	64.5719	12.9751	31.2423	12.9751	46.1751	12.9751
O00194	Ras-related protein Rab-27B (C25KG)	RAB27B	1.76382	1.76382	1.76382	1.76382	1.76382	1.76382	1.76382	1.76382	5.64485	1.76382	3.52764	1.76382	1.76382	6.15786	1.76382	1.76382	1.76382	1.76382	1.76382	1.76382	1.76382	1.76382	1.76382	1.76382	1.76382	1.76382	4.48674	1.76382	1.76382	1.76382	1.76382	1.76382	1.76382	1.76382	1.76382	1.76382	1.76382	1.76382	1.76382	1.76382	1.76382	1.76382	1.76382	1.76382	1.76382	1.76382
O00203	AP-3 complex subunit beta-1 (Adaptor protein complex AP-3 subunit beta-1) (Adaptor-related protein complex 3 subunit beta-1) (Beta-3A-adaptin) (Clathrin assembly protein complex 3 beta-1 large chain)	AP3B1	83.5485	195.285	245.419	324.615	83.0081	53.517	221.794	80.2507	26.7585	26.7585	26.7585	26.7585	121.855	475.643	261.485	26.7585	26.7585	26.7585	26.7585	26.7585	100.578	26.7585	155.893	192.398	26.7585	173.087	147.049	120.791	110.529	141.107	112.617	140.155	181.38	99.7229	150.428	111.468	149.972	149.133	26.7585	75.6163	94.6385	101.069	195.193	225.724	108.046	26.7585
O00204	Sulfotransferase family cytosolic 2B member 1 (ST2B1) (Sulfotransferase 2B1) (EC 2.8.2.2) (Alcohol sulfotransferase) (Hydroxysteroid sulfotransferase 2)	SULT2B1	4.98483	4.98483	4.98483	4.98483	4.98483	4.98483	4.98483	4.98483	4.98483	4.98483	4.98483	4.98483	4.98483	4.98483	4.98483	4.98483	4.98483	4.98483	4.98483	4.98483	4.98483	4.98483	4.98483	4.98483	4.98483	4.98483	4.98483	4.98483	4.98483	4.98483	25.018	4.98483	20.0701	4.98483	4.98483	9.96966	4.98483	4.98483	4.98483	4.98483	4.98483	4.98483	4.98483	4.98483	4.98483	4.98483
O00217	0DH dehydroge0se [ubiquinone] iron-sulfur protein 8, mitochondrial (EC 1.6.99.3) (EC 7.1.1.2) (Complex I-23kD) (CI-23kD) (0DH-ubiquinone oxidoreductase 23 kDa subunit) (TYKY subunit)	NDUFS8	0.274892	0.274892	48.6762	87.5727	0.274892	0.274892	0.274892	0.274892	0.274892	0.274892	0.274892	0.274892	0.274892	0.274892	0.274892	0.274892	0.274892	0.274892	0.274892	0.274892	0.274892	0.274892	0.274892	67.4066	0.274892	0.549784	0.274892	0.274892	0.274892	0.274892	0.274892	0.274892	0.274892	0.274892	0.274892	0.274892	0.274892	0.274892	0.274892	0.274892	0.274892	0.274892	0.274892	0.274892	0.274892	0.274892
O00231	26S proteasome non-ATPase regulatory subunit 11 (26S proteasome regulatory subunit RPN6) (26S proteasome regulatory subunit S9) (26S proteasome regulatory subunit p44.5)	PSMD11	64.7021	120.324	127.608	100.367	46.6687	51.95	84.3397	48.9451	52.735	20.8954	49.958	72.143	84.2125	99.7786	89.1967	82.7801	55.8292	96.5363	20.8954	85.7918	75.2002	70.4776	89.9426	65.9436	56.9602	69.8396	70.3691	75.9591	64.9427	74.9831	100.766	80.2667	74.8634	76.8794	61.9243	62.3757	64.9232	20.8954	65.9043	62.4695	49.9517	86.6198	76.9725	110.989	83.2118	41.7908
O00232	26S proteasome non-ATPase regulatory subunit 12 (26S proteasome regulatory subunit RPN5) (26S proteasome regulatory subunit p55)	PSMD12	35.8463	11.5185	63.3537	79.254	29.1173	5.75926	46.4261	23.6486	29.3179	29.2553	5.75926	53.2095	5.75926	24.2119	46.6523	53.3026	16.2462	76.2703	5.75926	35.3903	77.0334	5.75926	47.3315	48.3894	62.9586	47.0443	33.033	95.1542	42.9196	35.3285	46.3935	41.7804	24.7916	49.3509	5.75926	48.7002	36.2688	56.2378	46.2363	46.866	32.5939	57.3802	55.4397	83.7116	47.3058	44.1692
O00233	26S proteasome non-ATPase regulatory subunit 9 (26S proteasome regulatory subunit p27)	PSMD9	16.5954	16.5954	65.5281	94.9159	16.5954	16.5954	44.753	16.5954	40.7798	16.5954	16.5954	16.5954	16.5954	16.5954	16.5954	16.5954	16.5954	16.5954	16.5954	16.5954	16.5954	16.5954	16.5954	64.2813	16.5954	35.8278	16.5954	16.5954	16.5954	85.4795	16.5954	16.5954	16.5954	16.5954	16.5954	16.5954	16.5954	16.5954	95.1418	16.5954	60.2977	16.5954	16.5954	56.8429	16.5954	16.5954
O00255	Menin	MEN1	103.582	103.582	103.582	103.582	103.582	103.582	103.582	103.582	103.582	103.582	103.582	103.582	103.582	103.582	103.582	103.582	103.582	103.582	103.582	103.582	103.582	103.582	103.582	103.582	103.582	103.582	103.582	103.582	103.582	207.164	103.582	103.582	103.582	103.582	103.582	103.582	103.582	103.582	103.582	103.582	103.582	103.582	103.582	103.582	103.582	103.582
O00264	Membrane-associated progesterone receptor component 1 (mPR) (Dap1) (IZA)	PGRMC1	517.418	922.575	231.655	881.769	482.202	372.08	684.619	492.602	419.634	317.081	378.216	319.686	454.457	624.748	1037.02	1046.34	611.648	710.969	466.802	366.271	360.457	491.46	440.499	355.146	662.522	342.341	363.432	564.445	763.46	428.208	329.028	448.785	832.622	428.49	262.949	401.644	437.331	562.732	532.528	177.911	483.246	274.697	381.586	390.429	243.125	77.5741
O00267	Transcription elongation factor SPT5 (hSPT5) (DRB sensitivity-inducing factor 160 kDa subunit) (DSIF p160) (DRB sensitivity-inducing factor large subunit) (DSIF large subunit) (Tat-cotransactivator 1 protein) (Tat-CT1 protein)	SUPT5H	17.8199	17.8199	17.8199	95.978	17.8199	17.8199	17.8199	17.8199	17.8199	17.8199	17.8199	17.8199	38.4944	17.8199	17.8199	17.8199	17.8199	17.8199	17.8199	17.8199	17.8199	17.8199	17.8199	17.8199	17.8199	17.8199	17.8199	17.8199	17.8199	17.8199	17.8199	17.8199	17.8199	17.8199	17.8199	17.8199	17.8199	17.8199	17.8199	17.8199	17.8199	17.8199	17.8199	17.8199	17.8199	17.8199
O00273	D0 fragmentation factor subunit alpha (D0 fragmentation factor 45 kDa subunit) (DFF-45) (Inhibitor of CAD) (ICAD)	DFFA	13.3111	13.3111	13.3111	44.2085	13.3111	13.3111	13.3111	13.3111	13.3111	13.3111	13.3111	13.3111	59.4713	13.3111	13.3111	13.3111	13.3111	33.2199	13.3111	13.3111	39.5906	13.3111	13.3111	13.3111	30.4888	13.3111	13.3111	13.3111	80.7837	13.3111	13.3111	13.3111	13.3111	13.3111	13.3111	13.3111	13.3111	13.3111	13.3111	13.3111	45.8513	13.3111	52.2233	66.1715	13.3111	13.3111
O00291	Huntingtin-interacting protein 1 (HIP-1) (Huntingtin-interacting protein I) (HIP-I)	HIP1	65.0822	65.0822	65.0822	65.0822	133.686	65.0822	65.0822	65.0822	65.0822	65.0822	65.0822	65.0822	65.0822	65.0822	65.0822	65.0822	65.0822	65.0822	65.0822	65.0822	65.0822	65.0822	130.164	65.0822	65.0822	65.0822	65.0822	65.0822	65.0822	65.0822	65.0822	65.0822	65.0822	65.0822	65.0822	65.0822	65.0822	65.0822	65.0822	65.0822	65.0822	65.0822	235.085	65.0822	65.0822	65.0822
O00299	Chloride intracellular channel protein 1 (Chloride channel ABP) (Nuclear chloride ion channel 27) (NCC27) (Regulatory nuclear chloride ion channel protein) (hRNCC)	CLIC1	323.652	753.802	194.75	219.747	265.708	201.659	117.369	262.4	329.567	141.112	366.259	258.588	361.25	642.984	126.327	189.627	532.338	590.093	243.801	355.785	902.826	311.303	649.532	261.916	427.148	241.847	337.382	625.848	476.334	245.879	864.777	477.13	1033.79	337.717	679.653	954.323	664.092	995.226	151.497	233.2	724.401	831.823	906.108	442.162	574.5	276.038
O00303	Eukaryotic translation initiation factor 3 subunit F (eIF3f) (Deubiquiti0ting enzyme eIF3f) (EC 3.4.19.12) (Eukaryotic translation initiation factor 3 subunit 5) (eIF-3-epsilon) (eIF3 p47)	EIF3F	67.5989	111.024	176.104	143.63	76.1398	65.3361	163.709	89.8064	86.9623	59.4465	124.227	72.9774	123.697	213.697	304.992	103.307	75.3597	104.521	24.5119	24.5119	90.3857	92.4995	139.267	104.551	64.5886	104.009	74.4213	73.5346	68.8169	80.0443	96.0221	68.2913	122.203	107.807	102.076	146.811	76.6483	49.0237	24.5119	55.1375	78.7031	94.8178	93.4108	115.31	132.322	62.4122
O00330	Pyruvate dehydroge0se protein X component, mitochondrial (Dihydrolipoamide dehydroge0se-binding protein of pyruvate dehydroge0se complex) (E3-binding protein) (E3BP) (Lipoyl-containing pyruvate dehydroge0se complex component X) (proX)	PDHX	6.36554	6.36554	44.3457	6.36554	27.2033	22.8576	6.36554	6.36554	6.36554	6.36554	6.36554	6.36554	6.36554	6.36554	6.36554	52.4239	6.36554	23.8686	54.6583	6.36554	6.36554	37.8253	6.36554	81.9673	34.8829	14.3968	6.36554	28.5835	6.36554	6.36554	6.36554	67.4436	6.36554	12.7311	6.36554	6.36554	48.0864	6.36554	6.36554	6.36554	6.36554	6.36554	51.4915	48.0334	43.3231	6.36554
O00338	Sulfotransferase 1C2 (ST1C2) (EC 2.8.2.-) (Sulfotransferase 1C1) (SULT1C#1) (humSULTC2)	SULT1C2	5.91162	5.91162	5.91162	5.91162	5.91162	5.91162	5.91162	5.91162	5.91162	5.91162	5.91162	5.91162	5.91162	30.7093	5.91162	5.91162	5.91162	5.91162	5.91162	5.91162	5.91162	5.91162	5.91162	5.91162	5.91162	5.91162	5.91162	5.91162	5.91162	5.91162	5.91162	5.91162	5.91162	5.91162	5.91162	5.91162	28.5002	5.91162	5.91162	5.91162	5.91162	5.91162	40.3748	47.0788	5.91162	5.91162
O00339	Matrilin-2	MATN2	40.8461	63.3539	90.7879	9.97999	63.408	51.2393	54.2007	9.97999	64.5561	9.97999	9.97999	48.6751	72.7466	55.4529	9.97999	77.6646	9.97999	9.97999	83.8717	92.2327	9.97999	90.6468	9.97999	9.97999	9.97999	31.6574	9.97999	9.97999	66.3498	9.97999	9.97999	9.97999	9.97999	9.97999	9.97999	9.97999	9.97999	9.97999	9.97999	9.97999	9.97999	9.97999	9.97999	9.97999	42.3791	9.97999
O00391	Sulfhydryl oxidase 1 (hQSOX) (EC 1.8.3.2) (Quiescin Q6)	QSOX1	6.95714	54.963	58.5291	6.95714	6.95714	6.95714	66.3825	6.95714	36.4983	6.95714	6.95714	6.95714	36.8788	100.182	6.95714	6.95714	6.95714	28.5579	6.95714	6.95714	46.3721	6.95714	19.3068	139.52	53.7229	64.5835	6.95714	13.9143	29.9147	6.95714	6.95714	78.1626	24.4522	61.7799	6.95714	6.95714	6.95714	6.95714	6.95714	6.95714	6.95714	32.1118	6.95714	63.4415	6.95714	6.95714
O00401	Neural Wiskott-Aldrich syndrome protein (N-WASP)	WASL	94.9108	94.9108	94.9108	94.9108	94.9108	94.9108	94.9108	94.9108	94.9108	94.9108	94.9108	94.9108	94.9108	94.9108	94.9108	94.9108	94.9108	94.9108	94.9108	698.406	94.9108	94.9108	94.9108	273.604	464.944	94.9108	94.9108	94.9108	94.9108	94.9108	94.9108	94.9108	94.9108	1301.04	94.9108	314.053	94.9108	94.9108	94.9108	94.9108	94.9108	94.9108	94.9108	94.9108	94.9108	94.9108
O00410	Importin-5 (Imp5) (Importin subunit beta-3) (Karyopherin beta-3) (Ran-binding protein 5) (RanBP5)	IPO5	10.1765	10.1765	10.1765	46.0541	10.1765	10.1765	10.1765	10.1765	10.1765	10.1765	10.1765	10.1765	10.1765	10.1765	10.1765	10.1765	10.1765	10.1765	10.1765	56.3503	10.1765	10.1765	67.8699	20.3529	10.1765	10.1765	10.1765	103.094	37.8104	46.5878	77.4045	10.1765	47.7301	10.1765	53.5442	87.0084	10.1765	10.1765	10.1765	10.1765	40.569	63.9608	44.2526	39.4806	85.4326	10.1765
O00422	Histone deacetylase complex subunit SAP18 (18 kDa Sin3-associated polypeptide) (2HOR0202) (Cell growth-inhibiting gene 38 protein) (Sin3-associated polypeptide p18)	SAP18	43.5938	4.49666	4.49666	4.49666	31.0444	4.49666	8.99332	39.4777	4.49666	4.49666	4.49666	98.8645	4.49666	4.49666	190.205	21.1937	4.49666	4.49666	4.49666	4.49666	4.49666	4.49666	60.6543	4.49666	4.49666	4.49666	4.49666	4.49666	4.49666	21.782	36.3132	4.49666	81.1102	4.49666	39.3929	57.0726	4.49666	4.49666	4.49666	4.49666	4.49666	59.2077	33.6208	29.9721	49.5942	4.49666
O00423	Echinoderm microtubule-associated protein-like 1 (EMAP-1) (HuEMAP-1)	EML1	9.96823	9.96823	9.96823	9.96823	9.96823	9.96823	45.8328	9.96823	9.96823	9.96823	9.96823	9.96823	9.96823	71.506	9.96823	9.96823	9.96823	9.96823	98.5366	9.96823	9.96823	9.96823	9.96823	9.96823	9.96823	9.96823	9.96823	9.96823	9.96823	9.96823	9.96823	9.96823	9.96823	9.96823	9.96823	9.96823	9.96823	9.96823	9.96823	9.96823	9.96823	9.96823	9.96823	59.9663	9.96823	9.96823
O00425	Insulin-like growth factor 2 mR0-binding protein 3 (IGF2 mR0-binding protein 3) (IMP-3) (IGF-II mR0-binding protein 3) (KH domain-containing protein overexpressed in cancer) (hKOC) (VICKZ family member 3)	IGF2BP3	8.21387	8.21387	8.21387	8.21387	8.21387	8.21387	8.21387	8.21387	8.21387	8.21387	8.21387	8.21387	8.21387	8.21387	8.21387	8.21387	8.21387	8.21387	8.21387	8.21387	16.4277	8.21387	8.21387	8.21387	8.21387	8.21387	8.21387	8.21387	8.21387	8.21387	8.21387	8.21387	8.21387	8.21387	8.21387	8.21387	8.21387	8.21387	8.21387	8.21387	8.21387	8.21387	8.21387	8.21387	8.21387	8.21387
O00429	Dy0min-1-like protein (EC 3.6.5.5) (Dnm1p/Vps1p-like protein) (DVLP) (Dy0min family member proline-rich carboxyl-termi0l domain less) (Dymple) (Dy0min-like protein) (Dy0min-like protein 4) (Dy0min-like protein IV) (HdynIV) (Dy0min-related protein 1)	DNM1L	17.0673	81.9096	83.5005	153.581	17.0673	17.0673	17.0673	17.0673	17.0673	17.0673	17.0673	17.0673	57.0565	70.7684	17.0673	17.0673	17.0673	17.0673	17.0673	67.9813	17.0673	17.0673	54.8987	102.971	17.0673	68.5275	34.6954	17.0673	59.5966	17.0673	17.0673	63.7032	57.332	17.0673	17.0673	17.0673	17.0673	17.0673	17.0673	17.0673	17.0673	17.0673	51.0103	17.0673	41.0801	17.0673
O00442	R0 3'-termi0l phosphate cyclase (R0 cyclase) (R0-3'-phosphate cyclase) (EC 6.5.1.4) (R0 termi0l phosphate cyclase domain-containing protein 1) (RTC domain-containing protein 1)	RTCA	34.479	5.6349	49.3371	5.6349	33.6791	5.6349	5.6349	36.3468	5.6349	30.9496	5.6349	64.6138	5.6349	5.6349	5.6349	42.86	5.6349	47.3118	42.2095	19.7388	48.7236	37.4145	26.0334	18.4771	26.6343	12.2615	16.5526	14.4453	33.8027	5.6349	5.6349	17.2738	30.9307	19.9527	5.6349	5.6349	27.1447	5.6349	5.6349	24.8318	26.4554	22.8691	58.613	21.9447	26.355	27.8929
O00443	Phosphatidylinositol 4-phosphate 3-ki0se C2 domain-containing subunit alpha (PI3K-C2-alpha) (PtdIns-3-ki0se C2 subunit alpha) (EC 2.7.1.154) (Phosphoinositide 3-ki0se-C2-alpha)	PIK3C2A	282.99	282.99	282.99	282.99	282.99	282.99	282.99	282.99	282.99	282.99	282.99	282.99	282.99	282.99	282.99	282.99	282.99	282.99	282.99	282.99	282.99	282.99	282.99	282.99	282.99	282.99	282.99	282.99	282.99	282.99	282.99	282.99	282.99	282.99	282.99	282.99	282.99	282.99	282.99	282.99	282.99	282.99	282.99	282.99	282.99	282.99
O00461	Golgi integral membrane protein 4 (Golgi integral membrane protein, cis) (GIMPc) (Golgi phosphoprotein 4) (Golgi-localized phosphoprotein of 130 kDa) (Golgi phosphoprotein of 130 kDa)	GOLIM4	6.89771	6.89771	78.6219	38.263	6.89771	6.89771	6.89771	6.89771	6.89771	6.89771	6.89771	6.89771	6.89771	44.2424	6.89771	33.8263	6.89771	6.89771	6.89771	6.89771	6.89771	6.89771	62.2448	36.1167	17.2435	17.9309	6.89771	24.1415	6.89771	6.89771	41.1527	35.6278	36.5667	6.89771	51.1395	52.6941	75.4454	6.89771	6.89771	6.89771	34.1846	6.89771	81.8235	34.6854	33.6189	6.89771
O00462	Beta-mannosidase (EC 3.2.1.25) (Lysosomal beta A mannosidase) (Man00se) (Man0se)	MANBA	57.5698	57.5698	57.5698	57.5698	57.5698	57.5698	57.5698	57.5698	57.5698	57.5698	57.5698	57.5698	57.5698	57.5698	57.5698	57.5698	57.5698	57.5698	57.5698	57.5698	57.5698	57.5698	57.5698	57.5698	57.5698	57.5698	57.5698	57.5698	57.5698	57.5698	57.5698	57.5698	57.5698	57.5698	57.5698	57.5698	115.14	57.5698	57.5698	57.5698	57.5698	57.5698	57.5698	57.5698	57.5698	57.5698
O00463	TNF receptor-associated factor 5 (RING finger protein 84)	TRAF5	31.0897	31.0897	31.0897	516.077	31.0897	31.0897	31.0897	31.0897	290.683	31.0897	31.0897	31.0897	31.0897	31.0897	31.0897	31.0897	31.0897	31.0897	31.0897	31.0897	31.0897	31.0897	31.0897	31.0897	31.0897	31.0897	31.0897	31.0897	62.1794	31.0897	31.0897	31.0897	31.0897	31.0897	31.0897	31.0897	31.0897	31.0897	31.0897	31.0897	31.0897	31.0897	31.0897	31.0897	31.0897	31.0897
O00468	Agrin [Cleaved into: Agrin N-termi0l 110 kDa subunit; Agrin C-termi0l 110 kDa subunit; Agrin C-termi0l 90 kDa fragment (C90); Agrin C-termi0l 22 kDa fragment (C22)]	AGRN	5.442	5.442	22.1417	5.442	5.442	28.9676	5.442	5.442	5.442	31.3664	53.7084	5.442	5.442	5.442	5.442	5.442	48.6911	5.442	48.8865	80.5121	17.4755	22.4849	14.3949	5.442	22.7513	31.252	5.442	5.442	59.1421	5.442	16.8086	5.442	5.442	5.442	5.442	5.442	10.884	5.442	5.442	5.442	5.442	33.8324	5.442	23.5597	5.442	22.0033
O00469	Procollagen-lysine,2-oxoglutarate 5-dioxyge0se 2 (EC 1.14.11.4) (Lysyl hydroxylase 2) (LH2)	PLOD2	0.000128704	0.000128704	0.000128704	0.164836	0.000128704	0.000128704	0.013278	0.000128704	0.000128704	0.000128704	0.000128704	0.000128704	0.000128704	0.000128704	0.000128704	0.000128704	9.83646	0.000128704	42.4515	127.237	44.2755	0.000128704	50.5956	39.657	57.7755	0.00111417	69.508	73.6521	22.6707	0.000128704	96.4746	13.0573	0.000128704	42.8288	0.000128704	75.6493	59.3523	0.000128704	0.000128704	0.000128704	0.000128704	43.7244	75.4355	0.000128704	24.8078	0.000128704
O00471	Exocyst complex component 5 (Exocyst complex component Sec10) (hSec10)	EXOC5	80.1938	989.344	896.744	80.1938	80.1938	80.1938	80.1938	80.1938	80.1938	80.1938	80.1938	80.1938	80.1938	80.1938	2347.46	160.388	80.1938	80.1938	80.1938	80.1938	80.1938	80.1938	748.642	1235.28	80.1938	80.1938	80.1938	304.284	622.7	80.1938	492.887	80.1938	80.1938	80.1938	80.1938	80.1938	80.1938	80.1938	80.1938	80.1938	80.1938	80.1938	80.1938	80.1938	80.1938	80.1938
O00487	26S proteasome non-ATPase regulatory subunit 14 (EC 3.4.19.-) (26S proteasome regulatory subunit RPN11) (26S proteasome-associated PAD1 homolog 1)	PSMD14	29.5773	151.755	29.5773	193.957	29.5773	29.5773	29.5773	29.5773	29.5773	29.5773	29.5773	29.5773	107.451	29.5773	128.071	29.5773	29.5773	144.371	29.5773	29.5773	127.988	29.5773	159.672	109.13	29.5773	73.5405	95.4956	136.026	89.365	104.193	97.874	29.5773	105.883	29.5773	82.9001	102.337	90.0987	29.5773	29.5773	29.5773	29.5773	108.606	90.6816	120.423	99.7834	29.5773
O00499	Myc box-dependent-interacting protein 1 (Amphiphysin II) (Amphiphysin-like protein) (Box-dependent myc-interacting protein 1) (Bridging integrator 1)	BIN1	6.60001	6.60001	6.60001	6.60001	6.60001	6.60001	6.60001	6.60001	6.60001	6.60001	6.60001	6.60001	6.60001	6.60001	6.60001	6.60001	6.60001	6.60001	6.60001	6.60001	6.60001	6.60001	6.60001	6.60001	6.60001	6.60001	6.60001	6.60001	6.60001	6.60001	6.60001	6.60001	6.60001	6.60001	6.60001	6.60001	6.60001	6.60001	6.60001	6.60001	6.60001	6.60001	6.60001	6.60001	6.60001	6.60001
O00515	Ladinin-1 (Lad-1) (Linear IgA disease antigen) (LADA)	LAD1	97.8443	110.401	64.1609	61.1048	87.2355	47.6845	9.32365	40.4573	53.5748	34.2036	74.6566	31.8159	80.4625	155.99	63.0449	59.4332	37.8268	83.4332	50.8796	102.621	102.461	22.6038	81.4957	32.4713	25.7006	32.6411	18.6473	49.5435	60.2862	18.7437	102.177	102.228	64.0193	62.8456	164.361	90.7669	43.2764	40.882	9.32365	9.32365	41.5377	63.4989	97.163	83.8904	70.4388	21.7597
O00533	Neural cell adhesion molecule L1-like protein (Close homolog of L1) [Cleaved into: Processed neural cell adhesion molecule L1-like protein]	CHL1	275.634	275.634	275.634	275.634	275.634	275.634	551.267	275.634	275.634	275.634	275.634	275.634	275.634	275.634	275.634	275.634	275.634	275.634	275.634	275.634	275.634	275.634	275.634	275.634	275.634	275.634	275.634	275.634	275.634	275.634	275.634	275.634	275.634	275.634	275.634	275.634	275.634	275.634	275.634	275.634	275.634	275.634	275.634	275.634	275.634	275.634
O00534	von Willebrand factor A domain-containing protein 5A (Breast cancer suppressor candidate 1) (BCSC-1) (Loss of heterozygosity 11 chromosomal region 2 gene A protein)	VWA5A	66.1723	12.1546	87.2349	81.3338	52.5243	12.1546	12.1546	45.1527	12.1546	25.0806	51.0259	12.1546	62.9983	12.1546	12.1546	12.1546	12.1546	12.1546	12.1546	12.1546	12.1546	12.1546	73.1411	78.8446	12.1546	77.787	42.9172	24.9538	52.1108	40.7422	42.6562	107.7	12.1546	12.1546	93.5558	12.1546	12.1546	12.1546	12.1546	12.1546	32.2182	30.0609	24.3092	94.9733	12.1546	12.1546
O00541	Pescadillo homolog	PES1	17.1835	17.1835	84.1342	288.945	17.1835	41.9106	106.295	17.1835	17.1835	17.1835	17.1835	65.2231	17.1835	43.4737	340.74	17.1835	17.1835	150.183	17.1835	17.1835	101.889	189.597	122.465	118.245	139.909	50.7341	153.59	178.789	110.251	167.744	105.26	17.1835	146.56	98.3221	78.921	116.851	237.073	17.1835	17.1835	64.8585	84.1116	144.132	129.839	17.1835	93.9637	17.1835
O00560	Syntenin-1 (Melanoma differentiation-associated protein 9) (MDA-9) (Pro-TGF-alpha cytoplasmic domain-interacting protein 18) (TACIP18) (Scaffold protein Pbp1) (Syndecan-binding protein 1)	SDCBP	44.7865	44.7865	44.7865	44.7865	44.7865	44.7865	44.7865	44.7865	44.7865	44.7865	44.7865	44.7865	44.7865	44.7865	44.7865	44.7865	44.7865	44.7865	44.7865	44.7865	44.7865	44.7865	44.7865	44.7865	44.7865	44.7865	44.7865	44.7865	44.7865	44.7865	89.5731	44.7865	44.7865	44.7865	44.7865	44.7865	44.7865	44.7865	44.7865	44.7865	44.7865	44.7865	44.7865	44.7865	44.7865	44.7865
O00567	Nucleolar protein 56 (Nucleolar protein 5A)	NOP56	56.8251	82.7815	133.4	175.476	35.7624	9.90948	177.362	61.3288	65.6134	9.90948	57.9031	9.90948	36.9618	97.674	183.022	9.90948	218.026	54.7351	39.6878	68.738	70.8634	100.471	56.6944	126.591	49.0132	22.2782	81.6315	26.5775	106.666	53.8676	65.2845	9.90948	113.338	32.8106	9.90948	9.90948	54.0947	9.90948	9.90948	105.356	73.1901	54.2143	78.6306	167.664	83.2762	38.48
O00571	ATP-dependent R0 helicase DDX3X (EC 3.6.4.13) (DEAD box protein 3, X-chromosomal) (DEAD box, X isoform) (Helicase-like protein 2) (HLP2)	DDX3X	121.728	140.218	125.229	264.202	135.864	92.5353	204.178	89.9255	166.539	74.2439	114.545	135.935	110.39	121.185	246.662	135.804	160.434	255.321	166.409	240.456	263.632	181.734	195.696	171.267	215.288	181.901	232.637	199.373	191.178	221.739	66.0062	116.891	312.272	180.816	90.4743	146.313	132.07	155.486	245.96	160.039	163.81	157.362	229.139	190.964	158.085	155.241
O00584	Ribonuclease T2 (EC 3.1.27.-) (Ribonuclease 6)	RNASET2	6.14656	6.14656	12.4145	6.14656	6.14656	6.14656	6.14656	6.14656	6.14656	6.14656	6.14656	6.14656	6.14656	6.14656	6.14656	6.14656	6.14656	6.14656	6.14656	6.14656	6.14656	6.14656	6.14656	6.14656	6.14656	6.14656	6.14656	6.14656	6.14656	6.14656	6.14656	6.14656	6.14656	6.14656	6.14656	6.14656	6.14656	6.14656	6.14656	6.14656	6.14656	6.14656	6.14656	19.1384	6.14656	6.14656
O00592	Podocalyxin (GCTM-2 antigen) (Gp200) (Podocalyxin-like protein 1) (PC) (PCLP-1)	PODXL	9.65691	9.65691	20.7844	9.65691	9.65691	9.65691	9.65691	9.65691	9.65691	9.65691	9.65691	9.65691	9.65691	9.65691	9.65691	9.65691	9.65691	9.65691	9.65691	9.65691	9.65691	9.65691	9.65691	9.65691	9.65691	19.3138	9.65691	9.65691	9.65691	9.65691	9.65691	9.65691	9.65691	9.65691	9.65691	9.65691	9.65691	9.65691	9.65691	9.65691	9.65691	9.65691	9.65691	9.65691	9.65691	9.65691
O00625	Pirin (EC 1.13.11.24) (Probable quercetin 2,3-dioxyge0se PIR) (Probable querceti0se)	PIR	3.39165	3.39165	3.39165	3.39165	3.39165	3.39165	3.39165	11.6104	3.39165	3.39165	3.39165	52.2046	3.39165	3.39165	3.39165	3.39165	3.39165	3.39165	3.39165	3.39165	3.39165	3.39165	20.8574	3.39165	3.39165	3.39165	3.39165	3.39165	3.39165	3.39165	16.0926	3.39165	3.39165	3.39165	3.39165	3.39165	3.39165	3.39165	3.39165	3.39165	15.2748	3.39165	3.39165	3.39165	3.39165	3.39165
O00629	Importin subunit alpha-3 (Importin alpha Q1) (Qip1) (Karyopherin subunit alpha-4)	KPNA4	1.4047	1.4047	1.4047	58.931	13.4216	11.089	60.2042	1.4047	1.4047	1.4047	1.4047	1.4047	1.4047	1.4047	1.4047	1.4047	1.4047	14.2596	43.8353	1.4047	1.4047	1.4047	1.4047	7.76247	1.4047	42.8791	1.4047	7.52885	1.4047	51.8136	1.4047	1.4047	1.4047	1.4047	1.4047	6.66064	1.4047	1.4047	10.0919	12.2886	1.4047	10.5917	4.92452	38.3134	2.80941	1.4047
O00635	E3 ubiquitin-protein ligase TRIM38 (EC 2.3.2.27) (RING finger protein 15) (RING-type E3 ubiquitin transferase TRIM38) (Tripartite motif-containing protein 38) (Zinc finger protein RoRet)	TRIM38	10.7652	10.7652	10.7652	10.7652	10.7652	10.7652	10.7652	10.7652	10.7652	10.7652	10.7652	10.7652	10.7652	10.7652	10.7652	10.7652	10.7652	10.7652	10.7652	10.7652	10.7652	10.7652	10.7652	10.7652	10.7652	10.7652	10.7652	10.7652	10.7652	10.7652	10.7652	10.7652	30.0327	10.7652	10.7652	10.7652	10.7652	10.7652	10.7652	10.7652	10.7652	10.7652	10.7652	10.7652	25.6046	10.7652
O00712	Nuclear factor 1 B-type (NF1-B) (Nuclear factor 1/B) (CCAAT-box-binding transcription factor) (CTF) (Nuclear factor I/B) (NF-I/B) (NFI-B) (TGGCA-binding protein)	NFIB	7.79903	7.79903	7.79903	7.79903	7.79903	7.79903	7.79903	7.79903	7.79903	7.79903	7.79903	7.79903	7.79903	7.79903	7.79903	7.79903	7.79903	7.79903	7.79903	7.79903	7.79903	7.79903	7.79903	7.79903	7.79903	7.79903	7.79903	7.79903	7.79903	7.79903	7.79903	7.79903	15.5981	7.79903	7.79903	7.79903	7.79903	7.79903	7.79903	7.79903	7.79903	7.79903	7.79903	7.79903	7.79903	7.79903
O00743	Serine/threonine-protein phosphatase 6 catalytic subunit (PP6C) (EC 3.1.3.16) [Cleaved into: Serine/threonine-protein phosphatase 6 catalytic subunit, N-termi0lly processed]	PPP6C	17.312	17.312	17.312	17.312	17.312	17.312	17.312	17.312	17.312	17.312	17.312	17.312	17.312	17.312	17.312	17.312	17.312	17.312	17.312	431.336	17.312	342.132	17.312	17.312	17.312	1100.94	17.312	17.312	17.312	17.312	17.312	17.312	17.312	458.263	17.312	768.42	17.312	17.312	17.312	17.312	17.312	17.312	17.312	17.312	17.312	17.312
O00748	Cocaine esterase (EC 3.1.1.84) (Carboxylesterase 2) (CE-2) (hCE-2) (EC 3.1.1.1) (Methylumbelliferyl-acetate deacetylase 2) (EC 3.1.1.56)	CES2	894.291	658.29	254.413	623.112	1498.43	246.842	32.2541	578.493	155.284	349.389	1083.32	254.195	189.396	382.246	16.127	1152.76	16.127	89.7572	16.127	16.127	87.6175	238.367	16.127	66.3875	16.127	101.255	16.127	115.222	16.127	16.127	16.127	175.156	363.221	16.127	16.127	16.127	342.259	157.393	16.127	16.127	75.7751	16.127	549.623	108.178	95.0735	16.127
O00750	Phosphatidylinositol 4-phosphate 3-ki0se C2 domain-containing subunit beta (PI3K-C2-beta) (PtdIns-3-ki0se C2 subunit beta) (EC 2.7.1.154) (C2-PI3K) (Phosphoinositide 3-ki0se-C2-beta)	PIK3C2B	6.80784	6.80784	6.80784	6.80784	6.80784	6.80784	6.80784	6.80784	6.80784	6.80784	6.80784	6.80784	6.80784	6.80784	6.80784	6.80784	6.80784	6.80784	6.80784	6.80784	6.80784	6.80784	6.80784	6.80784	6.80784	6.80784	6.80784	6.80784	6.80784	6.80784	6.80784	6.80784	35.0025	6.80784	28.1428	47.3337	6.80784	6.80784	6.80784	6.80784	6.80784	6.80784	6.80784	37.389	6.80784	6.80784
O00754	Lysosomal alpha-mannosidase (Laman) (EC 3.2.1.24) (Lysosomal acid alpha-mannosidase) (Mannosidase alpha class 2B member 1) (Mannosidase alpha-B) [Cleaved into: Lysosomal alpha-mannosidase A peptide; Lysosomal alpha-mannosidase B peptide; Lysosomal alpha-mannosidase C peptide; Lysosomal alpha-mannosidase D peptide; Lysosomal alpha-mannosidase E peptide]	MAN2B1	50.4903	68.9977	61.5509	40.1437	34.2541	35.5819	60.6973	5.64993	20.2155	5.64993	22.3976	34.0354	37.0134	63.9132	52.5312	54.2106	36.2052	19.4372	38.9296	35.6238	28.8168	25.3485	31.7264	39.4212	21.3748	51.6564	51.7997	11.2999	32.0662	67.6019	18.4941	34.4185	40.3522	23.1371	40.7249	28.7888	32.6782	5.64993	5.64993	22.8885	28.7473	52.2274	38.9597	42.9603	31.5491	26.7424
O00757	Fructose-1,6-bisphosphatase isozyme 2 (FBPase 2) (EC 3.1.3.11) (D-fructose-1,6-bisphosphate 1-phosphohydrolase 2) (Muscle FBPase)	FBP2	490.863	490.863	490.863	490.863	490.863	490.863	490.863	490.863	490.863	490.863	490.863	490.863	490.863	490.863	490.863	490.863	490.863	490.863	490.863	490.863	490.863	490.863	490.863	490.863	490.863	490.863	490.863	490.863	490.863	490.863	490.863	490.863	490.863	490.863	490.863	490.863	490.863	490.863	490.863	490.863	490.863	490.863	490.863	490.863	490.863	490.863
O00763	Acetyl-CoA carboxylase 2 (EC 6.4.1.2) (ACC-beta) [Includes: Biotin carboxylase (EC 6.3.4.14)]	ACACB	12.4226	12.4226	12.4226	63.8397	12.4226	12.4226	12.4226	12.4226	12.4226	12.4226	24.8452	12.4226	12.4226	12.4226	12.4226	12.4226	12.4226	12.4226	12.4226	12.4226	12.4226	12.4226	12.4226	12.4226	12.4226	12.4226	12.4226	12.4226	12.4226	12.4226	12.4226	67.8569	12.4226	12.4226	12.4226	12.4226	12.4226	35.2331	12.4226	12.4226	12.4226	12.4226	12.4226	12.4226	12.4226	12.4226
O00764	Pyridoxal ki0se (EC 2.7.1.35) (Pyridoxine ki0se)	PDXK	5.83063	39.5111	46.1787	63.5528	11.6613	21.1596	35.73	5.83063	25.452	5.83063	38.0433	5.83063	45.419	62.037	27.7092	17.073	5.83063	51.4645	5.83063	67.8969	39.3239	55.2598	41.7584	51.9046	5.83063	24.5642	28.6604	67.0294	31.8963	25.0827	120.41	98.4804	43.0757	35.1935	64.3095	42.646	100.964	5.83063	5.83063	30.8001	20.5714	92.6024	89.7761	29.4042	33.5248	24.0254
O00767	Acyl-CoA desaturase (EC 1.14.19.1) (Delta(9)-desaturase) (Delta-9 desaturase) (Fatty acid desaturase) (Stearoyl-CoA desaturase) (hSCD1)	SCD	120.36	120.36	120.36	120.36	120.36	120.36	120.36	120.36	120.36	120.36	120.36	120.36	120.36	120.36	120.36	120.36	120.36	120.36	120.36	120.36	120.36	120.36	120.36	120.36	120.36	120.36	120.36	120.36	120.36	120.36	120.36	240.72	120.36	120.36	120.36	120.36	120.36	120.36	120.36	120.36	120.36	120.36	120.36	120.36	120.36	120.36
O14497	AT-rich interactive domain-containing protein 1A (ARID domain-containing protein 1A) (B120) (BRG1-associated factor 250) (BAF250) (BRG1-associated factor 250a) (BAF250A) (Osa homolog 1) (hOSA1) (SWI-like protein) (SWI/SNF complex protein p270) (SWI/SNF-related, matrix-associated, actin-dependent regulator of chromatin subfamily F member 1) (hELD)	ARID1A	254.874	254.874	2278.99	254.874	254.874	254.874	640.001	254.874	254.874	254.874	254.874	254.874	254.874	254.874	254.874	546.739	254.874	254.874	2508.74	254.874	254.874	254.874	254.874	604.185	254.874	254.874	254.874	254.874	254.874	254.874	254.874	254.874	254.874	254.874	254.874	254.874	254.874	254.874	254.874	254.874	254.874	254.874	254.874	254.874	254.874	254.874
O14531	Dihydropyrimidi0se-related protein 4 (DRP-4) (Collapsin response mediator protein 3) (CRMP-3) (UNC33-like phosphoprotein 4) (ULIP-4)	DPYSL4	314.24	261.9	206.918	68.5077	287.023	261.154	281.079	428.977	345.952	292.219	422.161	381.38	263.737	269.294	520.609	291.089	492.596	182.203	570.404	1047.65	257.063	613.918	154.631	205.095	265.922	287.471	309.473	165.867	469.584	525.038	262.589	226.221	260.444	300.314	348.671	142.235	171.17	172.344	1362.31	392.006	292.064	253.01	81.8865	234.904	197.557	538.325
O14548	Cytochrome c oxidase subunit 7A-related protein, mitochondrial (COX7a-related protein) (Cytochrome c oxidase subunit VIIa-related protein) (EB1)	COX7A2L	16.3716	16.3716	16.3716	39.3992	16.3716	16.3716	16.3716	16.3716	16.3716	16.3716	16.3716	16.3716	16.3716	16.3716	16.3716	16.3716	16.3716	16.3716	16.3716	16.3716	16.3716	16.3716	16.3716	16.3716	16.3716	16.3716	16.3716	16.3716	16.3716	16.3716	16.3716	16.3716	16.3716	16.3716	16.3716	16.3716	16.3716	16.3716	16.3716	16.3716	16.3716	16.3716	16.3716	16.3716	44.9784	16.3716
O14556	Glyceraldehyde-3-phosphate dehydroge0se, testis-specific (EC 1.2.1.12) (Spermatogenic cell-specific glyceraldehyde 3-phosphate dehydroge0se 2) (GAPDH-2) (Spermatogenic glyceraldehyde-3-phosphate dehydroge0se)	GAPDHS	352.203	252.347	1375.45	1399.37	148.642	240.141	538.265	49.9553	1647.34	1022.96	277.669	523.626	270.398	339.45	331.046	411.603	118.166	2312.16	513.567	176.649	446.535	1245.59	49.9553	1859.58	463.399	1363.94	765.54	3637.89	99.9105	1166.55	144.491	103.277	324.253	488.885	49.9553	260.119	1051.78	670.788	997.445	1293.28	1158.37	2176.16	466.951	1184.67	411.169	1373.29
O14558	Heat shock protein beta-6 (HspB6) (Heat shock 20 kDa-like protein p20)	HSPB6	191.756	291.838	894.703	757.084	160.526	179.2	1158.67	486.58	357.479	292.817	967.295	543.039	318.292	695.7	1873.51	192.322	1187.06	37.8139	3851.71	1756.85	37.8139	1068.09	37.8139	37.8139	75.6278	124.998	650.125	131.238	339.614	395.367	37.8139	602.942	37.8139	37.8139	37.8139	37.8139	37.8139	37.8139	3515.32	180.533	37.8139	37.8139	37.8139	981.672	111.576	37.8139
O14561	Acyl carrier protein, mitochondrial (ACP) (CI-SDAP) (0DH-ubiquinone oxidoreductase 9.6 kDa subunit)	NDUFAB1	159.669	374.086	602.474	288.182	209.917	213.423	155.23	120.627	155.696	113.896	214	131.289	180.172	280.383	285.185	285.377	259.932	169.915	39.5159	142.897	202.821	403.841	229.292	204.459	173.781	192.407	126.048	215.144	183.079	164.394	211.708	659.073	178.665	153.908	197.532	110.799	246.677	110.554	122.316	90.8476	134.206	79.0319	384.771	379.202	297.943	103.159
O14578	Citron Rho-interacting ki0se (CRIK) (EC 2.7.11.1) (Serine/threonine-protein ki0se 21)	CIT	388.298	388.298	2097.97	388.298	388.298	388.298	388.298	388.298	388.298	388.298	388.298	388.298	388.298	388.298	2286.63	388.298	388.298	388.298	388.298	388.298	388.298	388.298	388.298	388.298	388.298	388.298	388.298	388.298	388.298	388.298	388.298	388.298	388.298	388.298	388.298	388.298	388.298	388.298	3288.39	388.298	388.298	388.298	388.298	388.298	388.298	388.298
O14579	Coatomer subunit epsilon (Epsilon-coat protein) (Epsilon-COP)	COPE	32.8885	31.155	89.2982	47.2594	5.19127	5.19127	5.19127	19.5164	24.1571	5.19127	5.19127	29.3729	30.5402	51.5477	5.19127	5.19127	5.19127	29.0656	5.19127	32.284	48.7494	5.19127	45.9268	51.7867	24.0891	58.1204	5.19127	35.4893	5.19127	80.5984	41.3187	52.5612	40.653	10.3825	44.586	71.3546	34.749	37.9658	5.19127	44.4227	31.1912	39.1566	48.0655	5.19127	47.7419	18.3292
O14617	AP-3 complex subunit delta-1 (AP-3 complex subunit delta) (Adaptor-related protein complex 3 subunit delta-1) (Delta-adaptin)	AP3D1	21.5276	21.5276	21.5276	148.359	106.843	21.5276	21.5276	21.5276	21.5276	21.5276	21.5276	21.5276	21.5276	21.5276	21.5276	21.5276	21.5276	21.5276	21.5276	21.5276	21.5276	67.6399	74.1143	21.5276	21.5276	88.3982	110.601	107.237	21.5276	111.423	57.1132	21.5276	112.474	21.5276	61.5445	66.8659	124.875	46.271	21.5276	21.5276	69.3642	82.4837	78.6237	168.705	21.5276	21.5276
O14618	Copper chaperone for superoxide dismutase (Superoxide dismutase copper chaperone)	CCS	10.5423	10.5423	10.5423	87.9765	43.0696	10.5423	59.3145	10.5423	10.5423	10.5423	10.5423	76.8024	10.5423	10.5423	10.5423	10.5423	48.6938	10.5423	10.5423	10.5423	10.5423	10.5423	10.5423	85.5173	10.5423	62.2136	10.5423	10.5423	50.9386	10.5423	10.5423	10.5423	10.5423	10.5423	10.5423	10.5423	10.5423	10.5423	10.5423	10.5423	10.5423	10.5423	10.5423	10.5423	10.5423	10.5423
O14638	Ectonucleotide pyrophosphatase/phosphodiesterase family member 3 (E-NPP 3) (NPP3) (Phosphodiesterase I beta) (PD-Ibeta) (Phosphodiesterase I/nucleotide pyrophosphatase 3) (CD antigen CD203c) [Includes: Alkaline phosphodiesterase I (EC 3.1.4.1); Nucleotide pyrophosphatase (NPPase) (EC 3.6.1.9) (Nucleotide diphosphatase)]	ENPP3	22.7215	22.7215	22.7215	22.7215	45.443	22.7215	22.7215	22.7215	22.7215	22.7215	22.7215	22.7215	22.7215	22.7215	22.7215	249.454	22.7215	22.7215	22.7215	22.7215	22.7215	22.7215	22.7215	22.7215	22.7215	22.7215	22.7215	22.7215	22.7215	22.7215	22.7215	22.7215	22.7215	22.7215	22.7215	22.7215	22.7215	22.7215	22.7215	22.7215	22.7215	22.7215	22.7215	22.7215	22.7215	22.7215
O14639	Actin-binding LIM protein 1 (abLIM-1) (Actin-binding LIM protein family member 1) (Actin-binding double zinc finger protein) (LIMAB1) (Limatin)	ABLIM1	27.7757	55.2039	44.9329	35.0855	32.6055	30.6366	6.55711	6.55711	15.9781	6.55711	21.9705	6.55711	59.8617	6.55711	6.55711	26.1491	6.55711	34.0561	6.55711	6.55711	64.8786	6.55711	29.3195	34.0429	28.0794	17.2651	6.55711	25.7321	56.9915	6.55711	27.1984	34.9345	74.7255	74.4948	90.2847	66.2681	55.3618	39.897	24.6066	6.55711	46.7437	61.794	55.413	59.4271	45.4678	6.55711
O14647	Chromodomain-helicase-D0-binding protein 2 (CHD-2) (EC 3.6.4.12) (ATP-dependent helicase CHD2)	CHD2	76.5084	76.5084	76.5084	76.5084	76.5084	76.5084	76.5084	76.5084	76.5084	76.5084	76.5084	76.5084	76.5084	76.5084	76.5084	76.5084	76.5084	76.5084	76.5084	76.5084	76.5084	76.5084	76.5084	76.5084	76.5084	76.5084	76.5084	76.5084	76.5084	76.5084	76.5084	76.5084	76.5084	76.5084	76.5084	76.5084	76.5084	76.5084	76.5084	76.5084	76.5084	76.5084	76.5084	76.5084	76.5084	76.5084
O14653	Golgi S0P receptor complex member 2 (27 kDa Golgi S0RE protein) (Membrin)	GOSR2	8.99517	8.99517	8.99517	8.99517	8.99517	8.99517	8.99517	8.99517	8.99517	8.99517	8.99517	8.99517	8.99517	8.99517	8.99517	8.99517	8.99517	8.99517	8.99517	8.99517	8.99517	8.99517	8.99517	8.99517	8.99517	8.99517	8.99517	8.99517	8.99517	8.99517	8.99517	8.99517	8.99517	8.99517	8.99517	38.5505	8.99517	8.99517	8.99517	8.99517	8.99517	8.99517	8.99517	8.99517	8.99517	8.99517
O14656	Torsin-1A (Dystonia 1 protein) (Torsin ATPase-1A) (EC 3.6.4.-) (Torsin family 1 member A)	TOR1A	10.9037	10.9037	10.9037	10.9037	10.9037	10.9037	10.9037	10.9037	10.9037	10.9037	10.9037	10.9037	32.066	10.9037	10.9037	10.9037	10.9037	10.9037	10.9037	10.9037	10.9037	10.9037	10.9037	22.604	10.9037	10.9037	10.9037	10.9037	10.9037	10.9037	10.9037	10.9037	10.9037	10.9037	10.9037	10.9037	10.9037	42.2167	10.9037	10.9037	10.9037	10.9037	10.9037	94.9225	10.9037	10.9037
O14657	Torsin-1B (Torsin ATPase-1B) (EC 3.6.4.-) (Torsin family 1 member B)	TOR1B	41.6586	101.197	10.3931	10.3931	29.0826	41.4217	10.3931	10.3931	20.7862	10.3931	10.3931	10.3931	10.3931	88.1575	10.3931	10.3931	10.3931	10.3931	10.3931	10.3931	119.221	10.3931	10.3931	10.3931	214.784	28.9856	10.3931	32.3176	10.3931	10.3931	64.5502	10.3931	44.4862	76.9702	52.0994	104.497	94.4894	10.3931	10.3931	10.3931	51.4942	70.7125	137.184	43.056	37.4764	89.6892
O14662	Syntaxin-16 (Syn16)	STX16	2.63973	30.277	2.63973	70.9561	32.7299	2.63973	2.63973	2.63973	15.223	2.63973	2.63973	2.63973	21.3461	24.5982	92.9538	55.2008	27.1425	2.63973	29.0562	26.4151	35.1643	2.63973	2.63973	5.27946	2.63973	2.63973	27.7336	2.63973	25.8525	2.63973	2.63973	2.63973	76.9783	2.63973	2.63973	2.63973	2.63973	2.63973	2.63973	39.3698	2.63973	2.63973	2.63973	83.951	8.43675	2.63973
O14672	Disintegrin and metalloprotei0se domain-containing protein 10 (ADAM 10) (EC 3.4.24.81) (CDw156) (Kuzbanian protein homolog) (Mammalian disintegrin-metalloprotease) (CD antigen CD156c)	ADAM10	18.7265	124.286	71.919	18.7265	37.4529	43.2031	18.7265	18.7265	81.0494	18.7265	18.7265	18.7265	63.2654	134.077	18.7265	18.7265	18.7265	66.3889	18.7265	18.7265	18.7265	18.7265	70.5486	83.6861	18.7265	65.1548	18.7265	18.7265	62.2593	18.7265	18.7265	121.356	18.7265	18.7265	68.7039	18.7265	79.3766	18.7265	18.7265	18.7265	47.3153	18.7265	74.3555	96.9974	18.7265	18.7265
O14683	Tumor protein p53-inducible protein 11 (p53-induced gene 11 protein)	TP53I11	8.5348	8.5348	8.5348	8.5348	8.5348	8.5348	8.5348	8.5348	8.5348	8.5348	8.5348	8.5348	8.5348	8.5348	8.5348	8.5348	8.5348	8.5348	8.5348	8.5348	8.5348	8.5348	8.5348	8.5348	8.5348	8.5348	8.5348	8.5348	8.5348	8.5348	17.0696	8.5348	8.5348	8.5348	8.5348	8.5348	8.5348	8.5348	8.5348	8.5348	8.5348	8.5348	8.5348	8.5348	8.5348	8.5348
O14732	Inositol monophosphatase 2 (IMP 2) (IMPase 2) (EC 3.1.3.25) (Inositol-1(or 4)-monophosphatase 2) (Myo-inositol monophosphatase A2)	IMPA2	59.7057	59.7057	59.7057	59.7057	59.7057	59.7057	59.7057	59.7057	59.7057	59.7057	59.7057	59.7057	59.7057	59.7057	59.7057	59.7057	59.7057	59.7057	59.7057	59.7057	59.7057	59.7057	59.7057	59.7057	59.7057	59.7057	59.7057	59.7057	59.7057	59.7057	59.7057	59.7057	59.7057	59.7057	59.7057	59.7057	119.411	59.7057	59.7057	59.7057	59.7057	59.7057	59.7057	59.7057	59.7057	59.7057
O14735	CDP-diacylglycerol--inositol 3-phosphatidyltransferase (EC 2.7.8.11) (Phosphatidylinositol synthase) (PI synthase) (PtdIns synthase)	CDIPT	18.3347	18.3347	81.7173	86.7451	18.3347	18.3347	18.3347	18.3347	18.3347	18.3347	18.3347	18.3347	18.3347	18.3347	18.3347	18.3347	18.3347	18.3347	18.3347	18.3347	18.3347	18.3347	18.3347	110.991	18.3347	18.3347	18.3347	18.3347	18.3347	18.3347	18.3347	18.3347	51.24	18.3347	18.3347	18.3347	18.3347	18.3347	18.3347	18.3347	18.3347	18.3347	18.3347	18.3347	18.3347	18.3347
O14737	Programmed cell death protein 5 (TF-1 cell apoptosis-related protein 19) (Protein TFAR19)	PDCD5	112.828	277.611	228.601	332.456	160.932	76.1546	156.115	112.15	160.693	26.327	158.8	168.619	146.027	246.9	231.298	52.654	191.779	191.774	290.135	206.896	196.455	135.103	229.819	181.903	138.449	158.389	161.991	164.99	130.798	209.142	197.563	130.071	245.187	141.809	171.635	231.752	139.537	98.0693	308.901	149.024	178.585	151.918	178.284	258.21	187.138	89.1779
O14744	Protein arginine N-methyltransferase 5 (EC 2.1.1.320) (72 kDa ICln-binding protein) (Histone-arginine N-methyltransferase PRMT5) (Jak-binding protein 1) (Shk1 ki0se-binding protein 1 homolog) (SKB1 homolog) (SKB1Hs) [Cleaved into: Protein arginine N-methyltransferase 5, N-termi0lly processed]	PRMT5	21.6339	21.6339	21.6339	21.6339	21.6339	21.6339	21.6339	21.6339	21.6339	21.6339	21.6339	21.6339	21.6339	21.6339	21.6339	21.6339	21.6339	21.6339	21.6339	21.6339	21.6339	21.6339	21.6339	21.6339	21.6339	21.6339	21.6339	21.6339	21.6339	21.6339	21.6339	21.6339	92.8459	21.6339	21.6339	21.6339	21.6339	21.6339	21.6339	21.6339	21.6339	21.6339	21.6339	142.231	117.071	21.6339
O14745	0(+)/H(+) exchange regulatory cofactor NHE-RF1 (NHERF-1) (Ezrin-radixin-moesin-binding phosphoprotein 50) (EBP50) (Regulatory cofactor of 0(+)/H(+) exchanger) (Sodium-hydrogen exchanger regulatory factor 1) (Solute carrier family 9 isoform A3 regulatory factor 1)	SLC9A3R1	1576.16	879.304	49.272	162.48	1571.9	49.272	49.272	945.894	49.272	458.81	1673.12	898.677	352.637	828.938	49.272	1605.78	49.272	49.272	49.272	49.272	341.362	49.272	242.659	49.272	49.272	49.272	281.314	49.272	269.254	138.011	218.663	49.272	491.294	49.272	140.772	210.7	164.992	49.272	49.272	49.272	251.092	49.272	228.798	49.272	236.4	49.272
O14773	Tripeptidyl-peptidase 1 (TPP-1) (EC 3.4.14.9) (Cell growth-inhibiting gene 1 protein) (Lysosomal pepstatin-insensitive protease) (LPIC) (Tripeptidyl aminopeptidase) (Tripeptidyl-peptidase I) (TPP-I)	TPP1	153.008	441.557	227.546	98.1126	176.312	233.206	385.978	182.11	196.478	102.647	275.452	107.336	316.399	412.952	172.214	166.104	736.46	107.674	173.728	211.889	209.438	188.931	112.871	244.223	189.605	213.963	402.914	172.137	384.242	404.257	147.208	189.382	186.275	183.781	164.159	226.097	214.516	99.4693	96.1793	202.93	175.634	427.827	288.066	137.867	215.954	268.354
O14776	Transcription elongation regulator 1 (TATA box-binding protein-associated factor 2S) (Transcription factor CA150)	TCERG1	705.367	678.507	78.3785	78.3785	78.3785	910.496	78.3785	832.028	871.913	997.082	78.3785	1211.78	78.3785	78.3785	330.784	1016.94	78.3785	638.109	78.3785	78.3785	1188.56	914.753	78.3785	409.906	823.731	475.347	78.3785	586.576	214.14	320.532	78.3785	78.3785	78.3785	78.3785	78.3785	310.375	321.636	1537.09	78.3785	78.3785	383.592	78.3785	78.3785	78.3785	78.3785	1156.53
O14777	Kinetochore protein NDC80 homolog (Highly expressed in cancer protein) (Kinetochore protein Hec1) (HsHec1) (Kinetochore-associated protein 2) (Retinoblastoma-associated protein HEC)	NDC80	524.44	524.44	524.44	524.44	524.44	524.44	524.44	1048.88	524.44	524.44	524.44	524.44	524.44	524.44	524.44	524.44	524.44	524.44	524.44	524.44	524.44	524.44	524.44	524.44	524.44	524.44	524.44	524.44	524.44	524.44	524.44	524.44	524.44	524.44	524.44	524.44	524.44	524.44	524.44	2518.69	524.44	524.44	524.44	524.44	524.44	524.44
O14786	Neuropilin-1 (Vascular endothelial cell growth factor 165 receptor) (CD antigen CD304)	NRP1	37.3979	37.3979	37.3979	37.3979	37.3979	37.3979	37.3979	37.3979	37.3979	37.3979	37.3979	37.3979	37.3979	37.3979	37.3979	37.3979	37.3979	37.3979	37.3979	37.3979	37.3979	37.3979	37.3979	37.3979	37.3979	37.3979	37.3979	37.3979	37.3979	37.3979	37.3979	37.3979	37.3979	37.3979	37.3979	37.3979	37.3979	37.3979	37.3979	37.3979	37.3979	37.3979	37.3979	37.3979	37.3979	37.3979
O14791	Apolipoprotein L1 (Apolipoprotein L) (Apo-L) (ApoL) (Apolipoprotein L-I) (ApoL-I)	APOL1	11.5975	11.5975	11.5975	30.3647	11.5975	11.5975	11.5975	11.5975	11.5975	11.5975	11.5975	11.5975	11.5975	11.5975	11.5975	11.5975	11.5975	11.5975	11.5975	11.5975	11.5975	11.5975	11.5975	11.5975	11.5975	11.5975	11.5975	11.5975	11.5975	11.5975	11.5975	11.5975	11.5975	11.5975	11.5975	11.5975	11.5975	11.5975	11.5975	11.5975	11.5975	23.1951	11.5975	11.5975	11.5975	11.5975
O14815	Calpain-9 (EC 3.4.22.-) (Digestive tract-specific calpain) (New calpain 4) (nCL-4) (Protein CG36)	CAPN9	20.7597	20.7597	20.7597	20.7597	20.7597	20.7597	20.7597	20.7597	20.7597	20.7597	20.7597	20.7597	20.7597	20.7597	20.7597	20.7597	20.7597	20.7597	20.7597	20.7597	20.7597	20.7597	43.4039	20.7597	20.7597	20.7597	20.7597	20.7597	20.7597	20.7597	91.0788	20.7597	20.7597	20.7597	20.7597	20.7597	80.8719	288.687	20.7597	20.7597	20.7597	20.7597	20.7597	20.7597	20.7597	20.7597
O14818	Proteasome subunit alpha type-7 (EC 3.4.25.1) (Proteasome subunit RC6-1) (Proteasome subunit XAPC7)	PSMA7	68.6226	13.0488	39.6645	53.0918	44.348	44.937	13.0488	13.0488	13.0488	13.0488	46.1191	46.8107	13.0488	13.0488	13.0488	57.4578	13.0488	69.8426	13.0488	106.961	53.4566	13.0488	79.987	13.0488	41.1512	35.0177	49.2656	45.6699	64.7858	61.1132	78.6267	102.949	39.5129	55.3348	49.6493	55.1879	56.0843	28.0893	13.0488	13.0488	26.0976	98.7051	64.7747	74.2001	72.1264	29.0698
O14828	Secretory carrier-associated membrane protein 3 (Secretory carrier membrane protein 3)	SCAMP3	47.5578	8.49466	45.7395	8.49466	33.5915	61.5631	8.49466	8.49466	70.3196	30.8078	42.1812	8.49466	46.2739	76.668	8.49466	51.9965	132.647	50.1947	8.49466	124.177	70.1405	8.49466	45.9626	35.32	49.7987	39.676	100.708	39.3955	84.6551	58.0487	43.2021	8.49466	78.833	41.4238	69.3881	83.093	43.8011	8.49466	8.49466	8.49466	33.3301	43.7275	34.5815	78.8077	44.5987	60.54
O14841	5-oxoproli0se (EC 3.5.2.9) (5-oxo-L-proli0se) (5-OPase) (Pyroglutamase)	OPLAH	13.2506	92.1841	67.6093	66.8661	51.7392	48.5374	13.2506	13.2506	71.0898	13.2506	34.9152	26.7987	13.2506	97.2357	13.2506	85.6099	13.2506	13.2506	13.2506	13.2506	80.8328	41.0651	72.4525	60.8319	154.418	52.8108	13.2506	42.397	13.2506	38.1886	64.7364	113.186	38.6962	54.4467	85.4226	13.2506	118.946	13.2506	13.2506	26.5012	44.6831	75.3451	78.0614	128.102	13.2506	40.0632
O14874	[3-methyl-2-oxobutanoate dehydroge0se [lipoamide]] ki0se, mitochondrial (EC 2.7.11.4) (Branched-chain alpha-ketoacid dehydroge0se ki0se) (BCKD-ki0se) (BCKDHKIN)	BCKDK	4.06727	65.3714	51.1512	52.8381	4.06727	4.06727	32.5111	4.06727	4.06727	4.06727	4.06727	4.06727	12.2716	4.06727	65.2333	4.06727	4.06727	4.06727	4.06727	4.06727	4.06727	4.06727	25.0701	55.1365	4.06727	31.5897	59.4218	4.06727	57.9386	60.3745	12.5647	4.06727	14.5506	4.06727	4.06727	4.06727	4.06727	4.06727	4.06727	4.06727	13.8813	4.06727	18.9054	52.2436	4.06727	70.9839
O14879	Interferon-induced protein with tetratricopeptide repeats 3 (IFIT-3) (CIG49) (ISG-60) (Interferon-induced 60 kDa protein) (IFI-60K) (Interferon-induced protein with tetratricopeptide repeats 4) (IFIT-4) (Retinoic acid-induced gene G protein) (P60) (RIG-G)	IFIT3	19.1363	19.1363	19.1363	19.1363	19.1363	19.1363	19.1363	19.1363	19.1363	19.1363	19.1363	19.1363	19.1363	19.1363	19.1363	19.1363	19.1363	19.1363	19.1363	19.1363	19.1363	19.1363	19.1363	19.1363	19.1363	19.1363	19.1363	19.1363	19.1363	19.1363	19.1363	19.1363	19.1363	19.1363	19.1363	19.1363	19.1363	19.1363	19.1363	19.1363	19.1363	19.1363	38.2726	19.1363	19.1363	19.1363
O14880	Microsomal glutathione S-transferase 3 (Microsomal GST-3) (EC 2.5.1.18) (Microsomal GST-III)	MGST3	698.874	492.29	43.9095	517.503	1510.96	871.546	43.9095	43.9095	976.614	43.9095	368.724	3843.62	87.819	249.948	43.9095	1784.75	540.692	43.9095	43.9095	696.482	334.319	43.9095	43.9095	903.539	2327.1	43.9095	1323.66	1188.15	108.236	43.9095	43.9095	2353.3	326.196	43.9095	43.9095	43.9095	43.9095	2448.08	43.9095	43.9095	43.9095	43.9095	43.9095	483.855	117.224	2335.1
O14896	Interferon regulatory factor 6 (IRF-6)	IRF6	8.03914	8.03914	8.03914	42.1896	8.03914	8.03914	20.5062	8.03914	8.03914	8.03914	8.03914	8.03914	8.03914	8.03914	8.03914	8.03914	8.03914	8.03914	8.03914	8.03914	8.03914	8.03914	8.03914	51.4199	8.03914	8.03914	8.03914	8.03914	8.03914	8.03914	17.6829	8.03914	25.2349	8.03914	29.1366	8.03914	8.03914	8.03914	8.03914	8.03914	8.03914	8.03914	8.03914	31.7883	21.2589	8.03914
O14907	Tax1-binding protein 3 (Glutami0se-interacting protein 3) (Tax interaction protein 1) (TIP-1) (Tax-interacting protein 1)	TAX1BP3	123.223	23.0354	83.7881	80.9722	123.322	23.0354	23.0354	84.7124	23.0354	61.0831	104.219	23.0354	23.0354	201.563	23.0354	163.172	90.4114	53.4465	23.0354	23.0354	46.0708	119.743	73.2853	23.0354	109.871	23.0354	23.0354	46.1631	79.9577	23.0354	62.2353	179.331	116.215	95.6735	126.05	50.3595	152.03	23.0354	23.0354	23.0354	56.4898	64.9356	162.033	202.401	70.2566	23.0354
O14908	PDZ domain-containing protein GIPC1 (GAIP C-terminus-interacting protein) (RGS-GAIP-interacting protein) (RGS19-interacting protein 1) (Synectin) (Tax interaction protein 2) (TIP-2)	GIPC1	26.4897	186.147	108.076	81.1537	26.4897	26.4897	26.4897	26.4897	119.123	26.4897	26.4897	26.4897	76.5058	215.014	26.4897	26.4897	26.4897	26.4897	26.4897	106.845	26.4897	26.4897	106.7	81.3315	26.4897	26.4897	26.4897	26.4897	26.4897	26.4897	52.9795	26.4897	93.0132	26.4897	85.3929	26.4897	26.4897	26.4897	26.4897	26.4897	26.4897	71.7619	26.4897	26.4897	26.4897	26.4897
O14920	Inhibitor of nuclear factor kappa-B ki0se subunit beta (I-kappa-B-ki0se beta) (IKK-B) (IKK-beta) (IkBKB) (EC 2.7.11.10) (I-kappa-B ki0se 2) (IKK2) (Nuclear factor NF-kappa-B inhibitor ki0se beta) (NFKBIKB)	IKBKB	218.903	218.903	218.903	218.903	218.903	218.903	218.903	218.903	218.903	218.903	218.903	218.903	218.903	218.903	218.903	218.903	218.903	218.903	218.903	218.903	437.806	218.903	218.903	218.903	218.903	218.903	218.903	218.903	218.903	218.903	218.903	218.903	218.903	218.903	218.903	218.903	218.903	218.903	218.903	218.903	218.903	218.903	218.903	218.903	218.903	218.903
O14929	Histone acetyltransferase type B catalytic subunit (EC 2.3.1.48) (Histone acetyltransferase 1)	HAT1	65.8012	7.97816	7.97816	7.97816	7.97816	7.97816	7.97816	7.97816	7.97816	7.97816	7.97816	7.97816	33.0345	39.7288	7.97816	7.97816	7.97816	55.9639	7.97816	7.97816	45.9397	7.97816	75.3299	7.97816	7.97816	7.97816	7.97816	7.97816	7.97816	15.9563	20.9841	7.97816	39.2131	52.219	25.6225	27.345	7.97816	7.97816	7.97816	7.97816	42.3965	70.7894	40.3926	7.97816	73.2835	7.97816
O14933	Ubiquitin/ISG15-conjugating enzyme E2 L6 (EC 2.3.2.23) (E2 ubiquitin-conjugating enzyme L6) (Retinoic acid-induced gene B protein) (RIG-B) (UbcH8) (Ubiquitin carrier protein L6) (Ubiquitin-protein ligase L6)	UBE2L6	13.9231	13.9231	13.9231	13.9231	13.9231	13.9231	13.9231	13.9231	13.9231	13.9231	13.9231	13.9231	13.9231	13.9231	13.9231	13.9231	13.9231	13.9231	13.9231	13.9231	13.9231	13.9231	13.9231	13.9231	13.9231	13.9231	13.9231	13.9231	13.9231	13.9231	13.9231	13.9231	13.9231	13.9231	13.9231	13.9231	13.9231	13.9231	13.9231	13.9231	13.9231	13.9231	13.9231	13.9231	13.9231	13.9231
O14936	Peripheral plasma membrane protein CASK (hCASK) (EC 2.7.11.1) (Calcium/calmodulin-dependent serine protein ki0se) (Protein lin-2 homolog)	CASK	16.4179	16.4179	16.4179	16.4179	16.4179	16.4179	16.4179	16.4179	16.4179	16.4179	16.4179	16.4179	16.4179	16.4179	16.4179	16.4179	16.4179	16.4179	16.4179	16.4179	16.4179	16.4179	16.4179	16.4179	16.4179	16.4179	16.4179	16.4179	16.4179	16.4179	16.4179	16.4179	16.4179	16.4179	16.4179	16.4179	16.4179	16.4179	16.4179	16.4179	16.4179	16.4179	16.4179	16.4179	16.4179	16.4179
O14949	Cytochrome b-c1 complex subunit 8 (Complex III subunit 8) (Complex III subunit VIII) (Ubiquinol-cytochrome c reductase complex 9.5 kDa protein) (Ubiquinol-cytochrome c reductase complex ubiquinone-binding protein QP-C)	UQCRQ	31.8501	216.825	399.445	428.478	136.598	31.8501	204.175	31.8501	132.136	31.8501	31.8501	31.8501	218.915	311.992	301.458	310.41	31.8501	31.8501	31.8501	31.8501	31.8501	183.079	117.661	545.552	31.8501	246.345	31.8501	63.7002	65.5055	31.8501	31.8501	31.8501	31.8501	31.8501	127.099	31.8501	31.8501	31.8501	31.8501	31.8501	119.336	31.8501	136.769	31.8501	189.096	31.8501
O14957	Cytochrome b-c1 complex subunit 10 (Complex III subunit 10) (Complex III subunit XI) (Ubiquinol-cytochrome c reductase complex 6.4 kDa protein)	UQCR11	8.55625	8.55625	8.55625	8.55625	8.55625	8.55625	8.55625	8.55625	8.55625	8.55625	8.55625	8.55625	8.55625	8.55625	8.55625	8.55625	8.55625	8.55625	8.55625	8.55625	8.55625	8.55625	8.55625	8.55625	8.55625	8.55625	8.55625	8.55625	8.55625	8.55625	8.55625	8.55625	8.55625	8.55625	8.55625	8.55625	8.55625	8.55625	8.55625	8.55625	8.55625	8.55625	8.55625	8.55625	8.55625	8.55625
O14964	Hepatocyte growth factor-regulated tyrosine ki0se substrate (Hrs) (Protein pp110)	HGS	59.7774	176.757	19.9036	182.476	89.6083	82.4802	129.193	59.3056	101.777	53.9374	68.9749	52.3658	94.6456	146.297	19.9036	19.9036	168.831	76.2126	19.9036	117.006	93.7158	57.1012	19.9036	118.401	94.9667	82.4656	92.7229	52.0721	119.023	98.6847	19.9036	19.9036	115.296	87.3658	19.9036	19.9036	66.2736	57.9083	86.9952	63.5482	62.2026	77.2877	40.7419	109.139	91.9387	60.0626
O14972	Down syndrome critical region protein 3 (Down syndrome critical region protein A)	VPS26C	4.71875	4.71875	4.71875	4.71875	4.71875	4.71875	4.71875	4.71875	4.71875	4.71875	4.71875	4.71875	4.71875	4.71875	4.71875	4.71875	4.71875	4.71875	4.71875	4.71875	4.71875	4.71875	4.71875	4.71875	4.71875	9.4375	4.71875	4.71875	4.71875	4.71875	4.71875	4.71875	4.71875	4.71875	4.71875	4.71875	4.71875	4.71875	4.71875	4.71875	4.71875	4.71875	4.71875	4.71875	4.71875	4.71875
O14974	Protein phosphatase 1 regulatory subunit 12A (Myosin phosphatase-targeting subunit 1) (Myosin phosphatase target subunit 1) (Protein phosphatase myosin-binding subunit)	PPP1R12A	236.635	263.308	317.318	274.287	206.128	214.476	349.926	204.748	43.5252	169.59	341.076	349.557	274.963	272.032	535.908	191.138	568.257	43.5252	1056.71	559.997	151.687	467.046	192.865	348.686	182.743	217.371	229.481	43.5252	296.255	269.852	122.248	144.164	220.737	249.149	105.061	43.5252	162.976	189.697	561.439	220.17	195.585	254.765	87.0505	263.357	202.521	208.48
O14975	Very long-chain acyl-CoA synthetase (VLACS) (VLCS) (EC 6.2.1.-) (Fatty acid transport protein 2) (FATP-2) (Fatty-acid-coenzyme A ligase, very long-chain 1) (Long-chain-fatty-acid--CoA ligase) (EC 6.2.1.3) (Solute carrier family 27 member 2) (THCA-CoA ligase) (Very long-chain-fatty-acid-CoA ligase)	SLC27A2	25.0418	25.0418	25.0418	25.0418	25.0418	25.0418	25.0418	25.0418	25.0418	25.0418	25.0418	25.0418	25.0418	25.0418	25.0418	25.0418	25.0418	25.0418	25.0418	25.0418	25.0418	25.0418	25.0418	25.0418	25.0418	25.0418	25.0418	25.0418	25.0418	25.0418	25.0418	25.0418	25.0418	25.0418	25.0418	25.0418	25.0418	25.0418	25.0418	25.0418	25.0418	25.0418	25.0418	60.9467	25.0418	25.0418
O14976	Cyclin-G-associated ki0se (EC 2.7.11.1)	GAK	57.7615	97.0657	8.86895	8.86895	81.7847	64.2428	53.7995	8.86895	8.86895	45.7614	8.86895	34.9418	37.807	8.86895	8.86895	127.143	8.86895	34.5445	75.7742	8.86895	8.86895	8.86895	51.598	17.7379	8.86895	8.86895	8.86895	26.7905	51.5465	55.4455	8.86895	33.5705	31.5143	45.4108	53.2229	8.86895	69.1695	8.86895	8.86895	8.86895	28.9037	34.9524	54.327	159.403	36.9084	8.86895
O14979	Heterogeneous nuclear ribonucleoprotein D-like (hnRNP D-like) (hnRNP DL) (AU-rich element R0-binding factor) (JKT41-binding protein) (Protein laAUF1)	HNRNPDL	169.416	270.288	86.2105	188.484	141.265	90.5504	145.701	165.173	139.943	101.538	218.251	179.493	224.007	268.474	178.902	121.469	320.861	193.45	43.1052	163.987	182.728	152.927	238.642	121.652	165.611	111.115	154.576	110.997	212.627	193.306	152.975	131.764	346.034	166.615	239.334	250.279	158.028	117.639	164.677	153.92	171.883	162.224	161.133	270.739	257.109	176.019
O14980	Exportin-1 (Exp1) (Chromosome region mainte0nce 1 protein homolog)	XPO1	1637.55	893.204	22.2485	22.2485	22.2485	22.2485	22.2485	1111.63	997.394	1589.37	806.137	1620.86	22.2485	22.2485	434.085	1517.45	22.2485	899.774	22.2485	22.2485	1163.15	1344.81	44.4969	602.591	1146.73	667.031	22.2485	850.817	311.276	442.794	53.062	22.2485	22.2485	568.612	22.2485	453.023	487.65	1868.81	22.2485	1501.06	609.318	403.959	22.2485	22.2485	22.2485	1422.2
O15020	Spectrin beta chain, non-erythrocytic 2 (Beta-III spectrin) (Spinocerebellar ataxia 5 protein)	SPTBN2	25.8307	7.16695	7.16695	7.16695	7.16695	7.16695	7.16695	7.16695	7.16695	7.16695	7.16695	7.16695	7.16695	7.16695	7.16695	7.16695	7.16695	7.16695	7.16695	7.16695	7.16695	7.16695	7.16695	7.16695	7.16695	7.16695	7.16695	7.16695	7.16695	7.16695	7.16695	7.16695	18.3066	7.16695	7.16695	7.16695	7.16695	7.16695	7.16695	7.16695	7.16695	7.16695	14.3339	7.16695	7.16695	7.16695
O15027	Protein transport protein Sec16A (SEC16 homolog A) (p250)	SEC16A	24.4365	112.209	112.104	24.4365	24.4365	24.4365	24.4365	24.4365	75.3188	24.4365	24.4365	24.4365	24.4365	116.146	24.4365	79.0303	24.4365	24.4365	24.4365	24.4365	299.791	24.4365	98.7116	24.4365	93.7624	69.6452	87.3478	24.4365	24.4365	88.2649	91.1995	24.4365	115.822	24.4365	120.452	194.534	129.679	24.4365	24.4365	24.4365	89.9798	128.51	123.778	143.359	109.429	24.4365
O15031	Plexin-B2 (MM1)	PLXNB2	4.8683	45.9417	4.8683	71.7821	4.8683	4.8683	4.8683	4.8683	4.8683	4.8683	4.8683	4.8683	24.7791	65.4847	4.8683	4.8683	44.0596	4.8683	4.8683	4.8683	4.8683	4.8683	17.2841	38.803	4.8683	4.8683	4.8683	4.8683	38.1507	4.8683	14.5861	4.8683	4.8683	4.8683	4.8683	4.8683	22.6443	4.8683	4.8683	4.8683	4.8683	37.7228	28.0385	41.4011	22.9395	4.8683
O15042	U2 snRNP-associated SURP motif-containing protein (140 kDa Ser/Arg-rich domain protein) (U2-associated protein SR140)	U2SURP	20.0201	20.0201	58.7061	100.066	20.0201	20.0201	20.0201	20.0201	20.0201	20.0201	20.0201	20.0201	20.0201	20.0201	20.0201	20.0201	20.0201	20.0201	20.0201	20.0201	20.0201	20.0201	66.8776	63.1859	20.0201	20.0201	127.468	117.028	20.0201	20.0201	52.1518	20.0201	97.5987	20.0201	70.6563	20.0201	20.0201	20.0201	20.0201	20.0201	20.0201	20.0201	40.0401	64.3517	57.7807	20.0201
O15061	Synemin (Desmuslin)	SYNM	70.3437	429.833	1105.61	114.275	71.5939	81.0398	1193.92	114.67	110.493	164.541	384.468	1198.67	85.0405	851.939	835.958	106.406	476.18	18.2672	2247.39	1742.61	18.2672	683	18.2672	36.5344	18.2672	204.608	62.1446	37.1276	64.131	116.021	18.2672	18.2672	18.2672	18.2672	18.2672	18.2672	18.2672	18.2672	1958	18.2672	18.2672	18.2672	18.2672	682.152	18.2672	18.2672
O15067	Phosphoribosylformylglyci0midine synthase (FGAM synthase) (FGAMS) (EC 6.3.5.3) (Formylglyci0mide ribonucleotide amidotransferase) (FGAR amidotransferase) (FGAR-AT) (Formylglyci0mide ribotide amidotransferase)	PFAS	11.0916	94.2493	11.0916	33.2339	35.8906	11.0916	38.213	11.0916	11.0916	11.0916	11.0916	62.3223	45.1882	11.0916	11.0916	11.0916	80.0101	11.0916	11.0916	11.0916	11.0916	11.0916	41.7191	35.8231	11.0916	11.0916	58.3685	49.6812	103.273	50.0838	11.0916	11.0916	107.33	11.0916	11.0916	11.0916	11.0916	60.932	11.0916	11.0916	22.1832	11.0916	11.0916	11.0916	80.3297	11.0916
O15075	Serine/threonine-protein ki0se DCLK1 (EC 2.7.11.1) (Doublecortin domain-containing protein 3A) (Doublecortin-like and CAM ki0se-like 1) (Doublecortin-like ki0se 1)	DCLK1	1.16433	1.16433	1.16433	10.718	20.246	1.16433	1.16433	1.16433	1.16433	16.7814	24.6594	1.16433	1.16433	1.16433	1.16433	1.16433	1.16433	1.16433	92.0435	9.77457	1.16433	1.16433	1.16433	1.16433	1.16433	1.16433	19.3394	1.16433	1.16433	1.16433	1.16433	1.16433	1.16433	1.16433	1.16433	1.16433	1.16433	1.16433	19.3576	20.95	1.16433	1.16433	1.16433	19.9943	1.16433	1.16433
O15116	U6 snR0-associated Sm-like protein LSm1 (Cancer-associated Sm-like) (Small nuclear ribonuclear CaSm)	LSM1	18.0916	18.0916	42.3193	54.6347	18.0916	18.0916	58.821	18.0916	18.0916	18.0916	18.0916	18.0916	18.0916	18.0916	66.6624	18.0916	18.0916	18.0916	18.0916	18.0916	18.0916	18.0916	18.0916	18.0916	18.0916	18.0916	18.0916	18.0916	18.0916	18.0916	18.0916	18.0916	41.181	18.0916	18.0916	18.0916	18.0916	18.0916	18.0916	18.0916	18.0916	18.0916	18.0916	18.0916	18.0916	18.0916
O15118	NPC intracellular cholesterol transporter 1 (Niemann-Pick C1 protein)	NPC1	220.866	220.866	220.866	220.866	220.866	220.866	220.866	220.866	220.866	220.866	220.866	220.866	220.866	220.866	220.866	220.866	220.866	220.866	220.866	220.866	220.866	220.866	220.866	220.866	220.866	220.866	220.866	220.866	220.866	220.866	220.866	220.866	220.866	220.866	220.866	220.866	220.866	220.866	220.866	220.866	220.866	441.732	220.866	220.866	220.866	220.866
O15120	1-acyl-sn-glycerol-3-phosphate acyltransferase beta (EC 2.3.1.51) (1-acylglycerol-3-phosphate O-acyltransferase 2) (1-AGP acyltransferase 2) (1-AGPAT 2) (Lysophosphatidic acid acyltransferase beta) (LPAAT-beta)	AGPAT2	13.3864	13.3864	48.8111	13.3864	13.3864	13.3864	13.3864	13.3864	13.3864	13.3864	13.3864	13.3864	13.3864	13.3864	13.3864	13.3864	13.3864	13.3864	13.3864	13.3864	13.3864	13.3864	13.3864	13.3864	13.3864	13.3864	13.3864	13.3864	13.3864	13.3864	32.0909	13.3864	13.3864	13.3864	13.3864	37.3124	13.3864	13.3864	13.3864	13.3864	13.3864	32.8946	13.3864	73.4879	13.3864	13.3864
O15121	Sphingolipid delta(4)-desaturase DES1 (EC 1.14.19.17) (Cell migration-inducing gene 15 protein) (Degenerative spermatocyte homolog 1) (Membrane lipid desaturase)	DEGS1	50.9206	50.9206	50.9206	50.9206	50.9206	50.9206	50.9206	50.9206	50.9206	50.9206	50.9206	50.9206	50.9206	50.9206	50.9206	50.9206	50.9206	50.9206	50.9206	50.9206	50.9206	50.9206	50.9206	50.9206	50.9206	50.9206	50.9206	50.9206	50.9206	50.9206	50.9206	50.9206	50.9206	50.9206	50.9206	101.841	50.9206	50.9206	50.9206	50.9206	50.9206	50.9206	50.9206	50.9206	50.9206	50.9206
O15126	Secretory carrier-associated membrane protein 1 (Secretory carrier membrane protein 1)	SCAMP1	13.3774	13.3774	88.5887	50.2572	13.3774	13.3774	13.3774	13.3774	13.3774	13.3774	13.3774	13.3774	13.3774	13.3774	13.3774	13.3774	13.3774	13.3774	13.3774	13.3774	13.3774	13.3774	13.3774	84.3066	13.3774	13.3774	13.3774	13.3774	13.3774	13.3774	13.3774	13.3774	13.3774	13.3774	13.3774	13.3774	13.3774	13.3774	13.3774	13.3774	13.3774	13.3774	13.3774	13.3774	13.3774	13.3774
O15127	Secretory carrier-associated membrane protein 2 (Secretory carrier membrane protein 2)	SCAMP2	10.5231	72.4158	74.9615	10.5231	10.5231	10.5231	10.5231	10.5231	10.5231	10.5231	10.5231	10.5231	29.0656	49.323	10.5231	10.5231	10.5231	10.5231	10.5231	10.5231	10.5231	10.5231	40.5027	10.5231	10.5231	77.6337	10.5231	21.0463	10.5231	10.5231	46.0894	10.5231	10.5231	10.5231	44.5285	10.5231	10.5231	10.5231	10.5231	10.5231	28.8155	10.5231	10.5231	10.5231	46.4218	10.5231
O15143	Actin-related protein 2/3 complex subunit 1B (Arp2/3 complex 41 kDa subunit) (p41-ARC)	ARPC1B	197.409	369.544	384.859	407.443	132.345	214.138	504.433	52.5996	129.797	52.5996	221.868	537.591	148.265	271.07	105.199	217.074	207.65	174.483	52.5996	239.782	293.25	263.785	182.607	254.619	214.228	277.323	276.071	174.209	231.245	252.317	180.708	327.084	245.993	298.18	172.409	206.734	169.37	52.5996	106.715	233.078	188.448	268.745	262.015	244.434	179.389	212.44
O15144	Actin-related protein 2/3 complex subunit 2 (Arp2/3 complex 34 kDa subunit) (p34-ARC)	ARPC2	243.604	288.566	723.434	489.58	291.871	275.056	730.043	295.447	85.5919	171.184	278.542	470.183	266.1	523.514	85.5919	253.702	85.5919	507.87	85.5919	243.395	337.732	489.864	487.273	468.144	530.927	450.752	620.279	384.467	484.371	609.984	459.381	586.104	85.5919	445.751	354.338	416.865	530.992	85.5919	184.971	333.446	253.696	763.855	558.728	612.064	337.831	276.441
O15145	Actin-related protein 2/3 complex subunit 3 (Arp2/3 complex 21 kDa subunit) (p21-ARC)	ARPC3	500.999	416.847	913.87	2246.48	566.501	324.235	791.96	447.037	430.805	237.094	442.05	541.356	542.145	518.816	137.856	527.888	357.504	539.054	352.637	529.106	613.846	451.972	732.902	1116.16	451.045	865.012	671.113	449.302	443.232	824.387	666.681	639.632	870.827	620.541	728.551	486.673	623.037	199.123	366.418	529.057	685.326	855.632	676.271	859.508	533.287	458.772
O15155	BET1 homolog (hBET1) (Golgi vesicular membrane-trafficking protein p18)	BET1	8.56643	8.56643	8.56643	8.56643	8.56643	8.56643	8.56643	8.56643	8.56643	8.56643	8.56643	8.56643	8.56643	8.56643	8.56643	8.56643	8.56643	8.56643	8.56643	8.56643	8.56643	8.56643	8.56643	8.56643	8.56643	8.56643	8.56643	8.56643	8.56643	8.56643	8.56643	8.56643	8.56643	8.56643	8.56643	8.56643	8.56643	8.56643	8.56643	8.56643	8.56643	8.56643	8.56643	8.56643	8.56643	8.56643
O15160	D0-directed R0 polymerases I and III subunit RPAC1 (D0-directed R0 polymerase I subunit C) (R0 polymerases I and III subunit AC1) (AC40) (D0-directed R0 polymerases I and III 40 kDa polypeptide) (RPA40) (RPA39) (RPC40)	POLR1C	43.5098	43.5098	158.256	210.403	43.5098	43.5098	43.5098	43.5098	43.5098	43.5098	43.5098	141.877	43.5098	92.6944	186.79	43.5098	43.5098	168.765	43.5098	43.5098	207.224	43.5098	43.5098	198.274	189.358	43.5098	43.5098	224.214	122.081	108.098	43.5098	43.5098	272.349	43.5098	43.5098	43.5098	43.5098	265.467	43.5098	43.5098	196.203	43.5098	43.5098	43.5098	43.5098	43.5098
O15162	Phospholipid scramblase 1 (PL scramblase 1) (Ca(2+)-dependent phospholipid scramblase 1) (Erythrocyte phospholipid scramblase) (MmTRA1b)	PLSCR1	16.7591	16.7591	16.7591	16.7591	16.7591	16.7591	16.7591	16.7591	16.7591	16.7591	16.7591	16.7591	16.7591	16.7591	16.7591	16.7591	16.7591	16.7591	16.7591	16.7591	16.7591	16.7591	16.7591	16.7591	16.7591	16.7591	16.7591	16.7591	16.7591	16.7591	16.7591	16.7591	16.7591	16.7591	16.7591	16.7591	16.7591	16.7591	16.7591	16.7591	16.7591	16.7591	16.7591	16.7591	16.7591	16.7591
O15173	Membrane-associated progesterone receptor component 2 (Progesterone membrane-binding protein) (Steroid receptor protein DG6)	PGRMC2	33.1557	285.806	33.1557	206.201	229.983	94.5583	267.418	33.1557	161.35	33.1557	33.1557	33.1557	153.935	273.965	257.637	450.445	33.1557	33.1557	175.126	110.115	219.022	33.1557	95.6101	294.034	33.1557	230.134	301.436	33.1557	144.077	261.715	66.3114	255.996	174.018	33.1557	81.5539	33.1557	33.1557	180.854	160.615	33.1557	116.973	33.1557	33.1557	251.132	69.7557	33.1557
O15195	Villin-like protein	VILL	60.2703	5.86593	32.5523	5.86593	49.7437	30.6801	5.86593	37.3445	58.5163	29.211	5.86593	5.86593	5.86593	95.6073	5.86593	68.3354	5.86593	5.86593	5.86593	5.86593	5.86593	5.86593	5.86593	5.86593	5.86593	36.4445	5.86593	25.7219	5.86593	5.86593	5.86593	5.86593	5.86593	20.5216	13.4918	5.86593	5.86593	5.86593	5.86593	5.86593	5.86593	14.4033	5.86593	28.9693	27.8468	5.86593
O15204	ADAM DEC1 (EC 3.4.24.-) (A disintegrin and metalloprotei0se domain-like protein decysin-1) (ADAM-like protein decysin-1)	ADAMDEC1	11.6757	35.6706	11.6757	11.6757	11.6757	11.6757	11.6757	11.6757	11.6757	11.6757	11.6757	11.6757	23.3513	11.6757	11.6757	11.6757	11.6757	11.6757	11.6757	11.6757	11.6757	11.6757	11.6757	11.6757	11.6757	48.4234	11.6757	11.6757	11.6757	11.6757	47.3078	11.6757	11.6757	11.6757	11.6757	248.632	11.6757	11.6757	11.6757	11.6757	11.6757	184.73	11.6757	11.6757	11.6757	11.6757
O15212	Prefoldin subunit 6 (Protein Ke2)	PFDN6	20.051	44.201	5.97611	89.6987	5.97611	5.97611	5.97611	5.97611	5.97611	5.97611	5.97611	5.97611	51.1535	5.97611	5.97611	5.97611	5.97611	47.009	5.97611	5.97611	43.2842	5.97611	64.7089	54.3174	40.9512	17.1688	5.97611	36.0639	5.97611	5.97611	64.1897	36.7952	60.4465	5.97611	55.1678	96.7053	20.951	5.97611	5.97611	5.97611	5.97611	40.5713	47.4947	5.97611	70.535	20.5619
O15213	WD repeat-containing protein 46 (WD repeat-containing protein BING4)	WDR46	81.28	81.28	81.28	81.28	81.28	81.28	81.28	81.28	81.28	81.28	81.28	81.28	81.28	81.28	162.56	81.28	81.28	81.28	81.28	81.28	81.28	81.28	81.28	81.28	81.28	81.28	81.28	81.28	81.28	81.28	81.28	81.28	81.28	81.28	81.28	81.28	81.28	81.28	81.28	81.28	81.28	81.28	81.28	81.28	81.28	81.28
O15230	Laminin subunit alpha-5 (Laminin-10 subunit alpha) (Laminin-11 subunit alpha) (Laminin-15 subunit alpha)	LAMA5	80.4906	118.607	164.197	43.0682	142.765	307.394	307.63	151.342	87.6539	220.452	287.987	238.453	165.192	172.665	159.772	92.3384	444.329	9.82607	579.574	303.489	29.1505	261.216	9.82607	111.041	9.82607	130.475	92.9112	40.0048	495.928	56.0907	9.82607	86.2116	9.82607	28.2723	9.82607	108.844	25.8903	104.783	589.614	199.194	9.82607	51.4893	9.82607	243.986	38.4656	64.3148
O15231	Zinc finger protein 185 (LIM domain protein ZNF185) (P1-A)	ZNF185	2.65188	2.65188	2.65188	2.65188	2.65188	2.65188	2.65188	2.65188	2.65188	2.65188	2.65188	2.65188	2.65188	9.16046	2.65188	2.65188	2.65188	2.65188	2.65188	19.7894	2.65188	2.65188	2.65188	2.65188	2.65188	2.65188	2.65188	2.65188	2.65188	2.65188	2.65188	2.65188	16.774	2.65188	11.9036	2.65188	2.65188	2.65188	2.65188	2.65188	2.65188	2.65188	2.65188	6.19292	2.65188	2.65188
O15239	0DH dehydroge0se [ubiquinone] 1 alpha subcomplex subunit 1 (Complex I-MWFE) (CI-MWFE) (0DH-ubiquinone oxidoreductase MWFE subunit)	NDUFA1	32.3719	32.3719	32.3719	32.3719	32.3719	32.3719	32.3719	32.3719	32.3719	32.3719	32.3719	32.3719	32.3719	32.3719	32.3719	32.3719	32.3719	32.3719	32.3719	32.3719	32.3719	32.3719	32.3719	77.7742	32.3719	32.3719	32.3719	32.3719	32.3719	32.3719	32.3719	32.3719	32.3719	32.3719	32.3719	32.3719	32.3719	32.3719	32.3719	32.3719	32.3719	32.3719	32.3719	32.3719	32.3719	32.3719
O15247	Chloride intracellular channel protein 2 (XAP121)	CLIC2	11.8548	11.8548	32.1519	11.8548	11.8548	11.8548	11.8548	11.8548	11.8548	11.8548	11.8548	11.8548	11.8548	11.8548	11.8548	11.8548	11.8548	11.8548	11.8548	11.8548	11.8548	11.8548	11.8548	11.8548	11.8548	11.8548	11.8548	11.8548	11.8548	11.8548	11.8548	11.8548	11.8548	11.8548	1195.96	11.8548	11.8548	11.8548	11.8548	11.8548	11.8548	11.8548	11.8548	11.8548	11.8548	11.8548
O15260	Surfeit locus protein 4	SURF4	8.24279	8.24279	8.24279	8.24279	8.24279	8.24279	8.24279	8.24279	8.24279	8.24279	8.24279	8.24279	8.24279	25.7235	8.24279	8.24279	8.24279	8.24279	8.24279	8.24279	16.4856	8.24279	8.24279	8.24279	8.24279	8.24279	8.24279	22.963	8.24279	8.24279	8.24279	8.24279	8.24279	8.24279	8.24279	8.24279	8.24279	8.24279	8.24279	8.24279	8.24279	8.24279	8.24279	8.24279	8.24279	8.24279
O15264	Mitogen-activated protein ki0se 13 (MAP ki0se 13) (MAPK 13) (EC 2.7.11.24) (Mitogen-activated protein ki0se p38 delta) (MAP ki0se p38 delta) (Stress-activated protein ki0se 4)	MAPK13	15.2463	15.2463	141.752	223.02	62.2629	15.2463	15.2463	15.2463	68.9029	15.2463	15.2463	15.2463	91.5743	150.225	217.506	15.2463	113.937	15.2463	15.2463	15.2463	213.099	114.016	104.974	146.424	73.8079	73.1078	30.4926	65.3589	143.523	15.2463	15.2463	15.2463	160.923	15.2463	97.1882	202.787	71.3052	83.3281	15.2463	15.2463	91.5448	15.2463	15.2463	141.206	87.6149	15.2463
O15269	Serine palmitoyltransferase 1 (EC 2.3.1.50) (Long chain base biosynthesis protein 1) (LCB 1) (Serine-palmitoyl-CoA transferase 1) (SPT 1) (SPT1)	SPTLC1	16.7461	16.7461	16.7461	16.7461	16.7461	16.7461	16.7461	16.7461	16.7461	16.7461	16.7461	16.7461	16.7461	16.7461	16.7461	16.7461	16.7461	16.7461	16.7461	16.7461	16.7461	16.7461	16.7461	16.7461	16.7461	16.7461	16.7461	16.7461	16.7461	16.7461	56.5104	16.7461	16.7461	16.7461	16.7461	79.0809	42.1925	16.7461	16.7461	16.7461	16.7461	16.7461	64.0212	16.7461	16.7461	16.7461
O15270	Serine palmitoyltransferase 2 (EC 2.3.1.50) (Long chain base biosynthesis protein 2) (LCB 2) (Long chain base biosynthesis protein 2a) (LCB2a) (Serine-palmitoyl-CoA transferase 2) (SPT 2)	SPTLC2	8.26235	8.26235	8.26235	8.26235	8.26235	8.26235	8.26235	8.26235	8.26235	8.26235	8.26235	8.26235	8.26235	8.26235	8.26235	8.26235	8.26235	8.26235	8.26235	8.26235	8.26235	8.26235	8.26235	8.26235	8.26235	8.26235	8.26235	8.26235	8.26235	8.26235	8.26235	8.26235	8.26235	8.26235	8.26235	8.26235	8.26235	8.26235	8.26235	8.26235	8.26235	8.26235	8.26235	19.4894	8.26235	8.26235
O15294	UDP-N-acetylglucosamine--peptide N-acetylglucosaminyltransferase 110 kDa subunit (EC 2.4.1.255) (O-Glc0c transferase subunit p110) (O-linked N-acetylglucosamine transferase 110 kDa subunit)	OGT	81.3247	81.3247	81.3247	81.3247	162.649	81.3247	81.3247	81.3247	81.3247	81.3247	81.3247	81.3247	81.3247	81.3247	81.3247	81.3247	81.3247	81.3247	81.3247	81.3247	81.3247	81.3247	81.3247	81.3247	81.3247	81.3247	81.3247	81.3247	81.3247	81.3247	81.3247	81.3247	81.3247	81.3247	81.3247	81.3247	81.3247	81.3247	81.3247	81.3247	81.3247	81.3247	81.3247	81.3247	81.3247	81.3247
O15305	Phosphomannomutase 2 (PMM 2) (EC 5.4.2.8)	PMM2	269.569	179.239	270.124	242.835	131.104	151.981	130.476	137.103	144.5	36.1559	170.024	145.206	128.934	198.477	155.787	215.704	36.1559	159.535	36.1559	120.553	148.83	216.219	232.51	140.892	176.626	125.524	120.165	274.344	164.176	158.305	246.394	336.383	411.746	152.696	255.48	223.83	247.086	252.685	36.1559	72.3118	191.555	116.129	289.281	333.057	168.73	82.1963
O15347	High mobility group protein B3 (High mobility group protein 2a) (HMG-2a) (High mobility group protein 4) (HMG-4)	HMGB3	114.904	197.924	202.575	290.084	72.2058	85.6238	147.48	22.5539	22.5539	22.5539	90.7836	22.5539	86.6881	22.5539	925.499	72.4587	168.575	242.711	338.821	86.2034	108.882	258.698	325.622	115.226	93.4339	98.875	133.743	170.173	133.454	147.613	287.363	109.872	366.249	141	183.319	516.552	182.824	136.307	22.5539	53.3162	202.622	130.053	226.871	102.459	188.245	55.0693
O15355	Protein phosphatase 1G (EC 3.1.3.16) (Protein phosphatase 1C) (Protein phosphatase 2C isoform gamma) (PP2C-gamma) (Protein phosphatase magnesium-dependent 1 gamma)	PPM1G	29.6495	161.243	29.6495	29.6495	29.6495	29.6495	29.6495	29.6495	29.6495	29.6495	29.6495	285.228	29.6495	29.6495	29.6495	29.6495	223.678	116.687	29.6495	29.6495	217.845	29.6495	131.101	29.6495	142.751	29.6495	146.309	134.413	29.6495	131.431	123.381	29.6495	29.6495	29.6495	29.6495	29.6495	158.044	29.6495	29.6495	29.6495	29.6495	413.246	29.6495	29.6495	135.969	29.6495
O15357	Phosphatidylinositol 3,4,5-trisphosphate 5-phosphatase 2 (EC 3.1.3.86) (Inositol polyphosphate phosphatase-like protein 1) (INPPL-1) (Protein 51C) (SH2 domain-containing inositol 5'-phosphatase 2) (SH2 domain-containing inositol phosphatase 2) (SHIP-2)	INPPL1	8.63856	8.63856	8.63856	27.9587	8.63856	8.63856	24.1883	8.63856	8.63856	8.63856	8.63856	8.63856	8.63856	8.63856	8.63856	8.63856	8.63856	8.63856	8.63856	8.63856	40.9585	8.63856	29.5663	8.63856	8.63856	8.63856	8.63856	8.63856	8.63856	8.63856	8.63856	8.63856	43.8428	8.63856	28.1996	8.63856	8.63856	8.63856	8.63856	8.63856	8.63856	30.1602	8.63856	34.7278	8.63856	8.63856
O15371	Eukaryotic translation initiation factor 3 subunit D (eIF3d) (Eukaryotic translation initiation factor 3 subunit 7) (eIF-3-zeta) (eIF3 p66)	EIF3D	54.0071	36.5137	275.743	312.76	76.4456	82.1501	250.251	33.6145	65.8112	98.8039	15.4568	103.343	30.9135	48.9548	370.579	142.764	15.4568	205.608	121.221	68.058	95.7684	153.256	86.984	165.01	126.551	143.945	150.506	115.999	15.4568	182.903	91.7761	89.2701	93.2585	164.609	83.6382	130.449	121.146	147.716	76.3643	122.822	89.3919	177.535	96.3419	235.328	93.1803	96.1506
O15372	Eukaryotic translation initiation factor 3 subunit H (eIF3h) (Eukaryotic translation initiation factor 3 subunit 3) (eIF-3-gamma) (eIF3 p40 subunit)	EIF3H	10.5779	10.5779	130.612	116.725	36.4072	10.5779	75.7574	10.5779	10.5779	10.5779	10.5779	10.5779	10.5779	10.5779	10.5779	53.8214	10.5779	10.5779	10.5779	21.1559	10.5779	10.5779	10.5779	92.4895	10.5779	84.411	21.2263	10.5779	26.4289	69.2937	10.5779	10.5779	39.0711	10.5779	10.5779	10.5779	10.5779	10.5779	10.5779	47.8155	10.5779	25.0736	10.5779	66.3324	37.8328	10.5779
O15382	Branched-chain-amino-acid aminotransferase, mitochondrial (BCAT(m)) (EC 2.6.1.42) (Placental protein 18) (PP18)	BCAT2	7.46974	7.46974	166.46	200.33	7.46974	7.46974	77.164	7.46974	46.724	7.46974	7.46974	7.46974	7.46974	88.4979	89.5609	7.46974	7.46974	7.46974	81.1052	7.46974	7.46974	7.46974	59.6802	437.371	7.46974	55.9867	7.46974	7.46974	42.8028	7.46974	7.46974	7.46974	52.1391	7.46974	7.46974	7.46974	7.46974	7.46974	7.46974	7.46974	7.46974	7.46974	7.46974	25.0801	7.46974	7.46974
O15400	Syntaxin-7	STX7	76.1465	197.058	97.4209	61.6812	87.183	105.339	139.27	98.1945	97.9321	76.0998	129.752	137.676	227.223	265.487	119.159	81.2573	189.311	91.897	156.45	30.8406	136.898	118.209	112.954	90.9067	127.556	84.7956	151.531	86.9512	168.819	132.482	121.15	200.503	140.897	138.546	190.166	109.344	90.8947	30.8406	30.8406	178.021	139.473	141.895	95.4919	118.056	153.555	120.297
O15438	Ca0licular multispecific organic anion transporter 2 (ATP-binding cassette sub-family C member 3) (Multi-specific organic anion transporter D) (MOAT-D) (Multidrug resistance-associated protein 3)	ABCC3	22.2165	22.2165	88.7456	22.2165	45.0538	100.455	22.2165	22.2165	22.2165	22.2165	22.2165	22.2165	22.2165	22.2165	93.0172	60.921	22.2165	22.2165	22.2165	22.2165	22.2165	22.2165	22.2165	56.0203	22.2165	53.8843	22.2165	76.9305	22.2165	22.2165	22.2165	22.2165	22.2165	22.2165	128.583	22.2165	22.2165	22.2165	22.2165	22.2165	22.2165	22.2165	22.2165	234.827	22.2165	22.2165
O15439	Multidrug resistance-associated protein 4 (ATP-binding cassette sub-family C member 4) (MRP/cMOAT-related ABC transporter) (Multi-specific organic anion transporter B) (MOAT-B)	ABCC4	5.97807	5.97807	11.9561	5.97807	5.97807	5.97807	5.97807	5.97807	5.97807	5.97807	5.97807	5.97807	5.97807	5.97807	5.97807	5.97807	5.97807	5.97807	5.97807	5.97807	5.97807	5.97807	5.97807	5.97807	5.97807	5.97807	5.97807	5.97807	5.97807	5.97807	5.97807	5.97807	5.97807	5.97807	5.97807	5.97807	5.97807	5.97807	5.97807	5.97807	5.97807	5.97807	5.97807	5.97807	5.97807	5.97807
O15460	Prolyl 4-hydroxylase subunit alpha-2 (4-PH alpha-2) (EC 1.14.11.2) (Procollagen-proline,2-oxoglutarate-4-dioxyge0se subunit alpha-2)	P4HA2	4.91457	4.91457	4.91457	4.91457	4.91457	4.91457	4.91457	4.91457	4.91457	4.91457	4.91457	4.91457	4.91457	4.91457	4.91457	4.91457	4.91457	4.91457	4.91457	4.91457	4.91457	4.91457	4.91457	4.91457	4.91457	4.91457	4.91457	4.91457	4.91457	4.91457	40.2798	4.91457	4.91457	4.91457	4.91457	50.2635	4.91457	4.91457	4.91457	29.8656	4.91457	4.91457	28.4202	4.91457	4.91457	4.91457
O15484	Calpain-5 (EC 3.4.22.-) (Calpain htra-3) (New calpain 3) (nCL-3)	CAPN5	10.3072	78.2422	77.0013	10.3072	41.3506	10.3072	10.3072	10.3072	58.5197	10.3072	10.3072	10.3072	37.2396	84.5873	86.2948	95.8588	42.1268	10.3072	10.3072	10.3072	61.9226	10.3072	20.6144	76.3769	31.2606	54.9424	10.3072	45.2291	54.9488	10.3072	10.3072	114.973	74.2323	50.0172	38.7896	45.899	32.2994	27.6233	10.3072	63.9624	32.5563	10.3072	33.9759	95.0192	35.907	10.3072
O15498	Sy0ptobrevin homolog YKT6 (EC 2.3.1.-)	YKT6	11.13	11.13	11.13	54.8349	25.5524	11.13	11.13	11.13	11.13	11.13	11.13	11.13	11.13	11.13	11.13	11.13	11.13	38.8242	11.13	11.13	11.13	11.13	11.13	11.13	11.13	11.13	29.4343	55.2106	39.4903	22.2601	11.13	11.13	53.8151	11.13	11.13	32.5241	11.13	11.13	11.13	11.13	11.13	23.4186	24.0302	11.13	25.4749	11.13
O15511	Actin-related protein 2/3 complex subunit 5 (Arp2/3 complex 16 kDa subunit) (p16-ARC)	ARPC5	962.067	797.534	1191.79	1175.22	903.735	639.444	2413.28	673.574	968.659	482.342	659.79	1035.94	713.656	1384.44	585.442	912.013	986.723	1026.79	565.446	968.822	899.141	858.192	1017.75	1414.92	1452.05	1418.63	1326.21	913.246	870.076	1567.83	992.238	821.097	1004.94	969.509	1025.81	1183.29	881.262	934.096	306.683	966.737	1035.6	1674.38	927.965	1460.16	887.807	850.029
O15514	D0-directed R0 polymerase II subunit RPB4 (R0 polymerase II subunit B4) (D0-directed R0 polymerase II subunit D) (R0 polymerase II 16 kDa subunit) (RPB16)	POLR2D	73.6319	73.6319	73.6319	73.6319	73.6319	73.6319	73.6319	73.6319	73.6319	73.6319	73.6319	73.6319	73.6319	73.6319	147.264	73.6319	73.6319	73.6319	73.6319	73.6319	73.6319	73.6319	73.6319	73.6319	73.6319	73.6319	73.6319	73.6319	73.6319	73.6319	73.6319	73.6319	73.6319	73.6319	73.6319	73.6319	73.6319	73.6319	73.6319	73.6319	73.6319	73.6319	73.6319	73.6319	73.6319	73.6319
O15523	ATP-dependent R0 helicase DDX3Y (EC 3.6.4.13) (DEAD box protein 3, Y-chromosomal)	DDX3Y	16.697	16.697	16.697	16.697	16.697	16.697	16.697	16.697	16.697	16.697	16.697	16.697	16.697	16.697	16.697	16.697	16.697	16.697	16.697	16.697	16.697	16.697	16.697	16.697	16.697	16.697	16.697	16.697	16.697	16.697	16.697	16.697	16.697	16.697	16.697	16.697	16.697	16.697	78.1516	16.697	16.697	16.697	16.697	16.697	16.697	33.3941
O15533	Tapasin (TPN) (TPSN) (NGS-17) (TAP-associated protein) (TAP-binding protein)	TAPBP	499.427	51.4427	199.112	284.12	51.4427	272.578	345.237	288.952	184.083	51.4427	282.505	548.315	51.4427	51.4427	51.4427	229.365	51.4427	391.393	51.4427	51.4427	938.978	299.408	213.092	223.276	314.095	195.975	529.948	323.337	51.4427	456.899	331.332	51.4427	263.732	558.163	51.4427	395.232	709.523	496.567	51.4427	200.671	349.608	643.405	799.818	51.4427	857.197	225.296
O15551	Claudin-3 (Clostridium perfringens enterotoxin receptor 2) (CPE-R 2) (CPE-receptor 2) (Rat ventral prostate.1 protein homolog) (hRVP1)	CLDN3	99.4292	106.369	81.3124	39.5538	55.4886	51.0772	23.1785	56.9951	73.7532	11.5893	69.2033	11.5893	87.8115	182.026	69.3462	41.4298	11.5893	11.5893	11.5893	11.5893	57.1835	36.471	80.4432	65.1822	67.4822	28.302	11.5893	43.7768	48.2106	11.5893	93.9031	169.66	113.296	11.5893	86.9627	99.9393	50.908	56.9385	11.5893	11.5893	57.065	61.4429	25.6147	41.6916	112.192	36.8182
O43143	Pre-mR0-splicing factor ATP-dependent R0 helicase DHX15 (EC 3.6.4.13) (ATP-dependent R0 helicase #46) (DEAH box protein 15)	DHX15	57.7021	127.035	269.43	314	108.903	74.5473	342.842	11.4934	57.1486	45.4931	45.8686	11.4934	38.0418	95.5301	561.842	196.918	100.684	105.312	82.3551	69.9446	70.3098	127.63	107.041	245.991	82.6783	129.656	66.245	22.9868	80.219	202.621	83.7044	77.3482	304.945	112.098	102.987	121.693	106.452	11.4934	11.4934	73.0136	75.5045	143.935	117.953	196.697	100.364	47.3531
O43149	Zinc finger ZZ-type and EF-hand domain-containing protein 1	ZZEF1	11.3826	11.3826	11.3826	11.3826	31.316	11.3826	11.3826	11.3826	11.3826	11.3826	11.3826	11.3826	11.3826	11.3826	11.3826	11.3826	11.3826	11.3826	11.3826	11.3826	11.3826	11.3826	11.3826	11.3826	11.3826	11.3826	11.3826	11.3826	11.3826	11.3826	11.3826	11.3826	11.3826	11.3826	11.3826	11.3826	11.3826	11.3826	11.3826	11.3826	11.3826	11.3826	11.3826	11.3826	11.3826	11.3826
O43169	Cytochrome b5 type B (Cytochrome b5 outer mitochondrial membrane isoform)	CYB5B	70.0317	17.6094	99.8448	294.236	57.9825	17.6094	77.2508	77.4668	48.7724	66.1368	74.1176	62.775	40.4416	51.2558	119.972	71.0707	17.6094	231.456	17.6094	17.6094	47.7267	129.44	110.049	88.0248	101.297	56.8924	119.103	105.186	57.7518	84.5389	117.367	52.2727	168.987	17.6094	110.337	113.663	48.3819	17.6094	17.6094	17.6094	116.162	107.17	126.977	73.9711	146.793	45.3234
O43172	U4/U6 small nuclear ribonucleoprotein Prp4 (PRP4 homolog) (hPrp4) (U4/U6 snRNP 60 kDa protein) (WD splicing factor Prp4)	PRPF4	17.3949	17.3949	17.3949	17.3949	17.3949	17.3949	17.3949	17.3949	17.3949	17.3949	17.3949	17.3949	17.3949	17.3949	17.3949	17.3949	17.3949	17.3949	17.3949	17.3949	17.3949	17.3949	17.3949	17.3949	17.3949	17.3949	96.7498	17.3949	17.3949	17.3949	17.3949	17.3949	67.8114	17.3949	66.5773	142.68	17.3949	17.3949	17.3949	17.3949	17.3949	17.3949	17.3949	17.3949	17.3949	34.7898
O43175	D-3-phosphoglycerate dehydroge0se (3-PGDH) (EC 1.1.1.95) (2-oxoglutarate reductase) (EC 1.1.1.399) (Malate dehydroge0se) (EC 1.1.1.37)	PHGDH	127.991	82.9617	127.068	259.027	73.3684	104.801	142.388	163.985	157.985	67.3915	154.152	131.239	144.668	127.381	87.7478	45.5376	185.621	1086.44	236.272	22.7688	22.7688	272.104	193.097	196.722	85.6192	139.136	348.829	1210.52	140.074	406.248	525.187	122.261	119.692	90.3668	157.109	130.806	207.342	182.989	217.58	274.077	109.49	453.878	146.89	128.9	115.432	194.495
O43181	0DH dehydroge0se [ubiquinone] iron-sulfur protein 4, mitochondrial (Complex I-18 kDa) (CI-18 kDa) (Complex I-AQDQ) (CI-AQDQ) (0DH-ubiquinone oxidoreductase 18 kDa subunit)	NDUFS4	38.83	9.49744	9.49744	9.49744	9.49744	9.49744	9.49744	9.49744	9.49744	9.49744	9.49744	9.49744	9.49744	9.49744	9.49744	9.49744	9.49744	9.49744	9.49744	9.49744	9.49744	9.49744	20.8004	9.49744	9.49744	9.49744	9.49744	9.49744	9.49744	9.49744	22.6158	9.49744	9.49744	9.49744	46.1441	9.49744	9.49744	9.49744	9.49744	9.49744	9.49744	9.49744	9.49744	21.931	39.7347	9.49744
O43237	Cytoplasmic dynein 1 light intermediate chain 2 (Dynein light intermediate chain 2, cytosolic) (LIC-2) (LIC53/55)	DYNC1LI2	9.57506	98.323	69.4784	9.57506	60.9338	63.7003	39.8053	9.57506	78.7063	9.57506	9.57506	34.6254	66.2397	155.957	9.57506	9.57506	83.8978	9.57506	9.57506	78.6088	92.043	31.1009	88.2179	83.3999	43.6916	81.129	19.1501	37.2221	63.6551	33.7395	82.8764	122.705	98.8421	9.57506	106.493	62.6347	41.7064	9.57506	126.435	53.3559	70.3368	78.5416	9.57506	147.023	94.3433	53.034
O43242	26S proteasome non-ATPase regulatory subunit 3 (26S proteasome regulatory subunit RPN3) (26S proteasome regulatory subunit S3) (Proteasome subunit p58)	PSMD3	51.1783	8.46498	89.8203	233.489	28.7901	8.46498	71.3744	33.4124	16.93	8.46498	40.0845	8.46498	18.4511	35.337	8.46498	53.1628	8.46498	8.46498	8.46498	8.46498	8.46498	8.46498	54.5004	168.645	8.46498	83.2761	33.3067	27.15	38.5053	90.6866	31.8015	39.8342	75.7978	8.46498	43.8488	57.1216	8.46498	8.46498	8.46498	8.46498	37.9885	77.2637	62.7017	112.3	78.8165	8.46498
O43252	Bifunctio0l 3'-phosphoadenosine 5'-phosphosulfate synthase 1 (PAPS synthase 1) (PAPSS 1) (Sulfurylase ki0se 1) (SK 1) (SK1) [Includes: Sulfate adenylyltransferase (EC 2.7.7.4) (ATP-sulfurylase) (Sulfate adenylate transferase) (SAT); Adenylyl-sulfate ki0se (EC 2.7.1.25) (3'-phosphoadenosine-5'-phosphosulfate synthase) (APS ki0se) (Adenosine-5'-phosphosulfate 3'-phosphotransferase) (Adenylylsulfate…	PAPSS1	34.0491	31.2368	56.1468	39.9019	48.2862	5.31159	27.2953	59.7821	35.667	5.31159	54.7195	5.31159	5.31159	33.8315	5.31159	86.5829	5.31159	5.31159	5.31159	5.31159	5.31159	5.31159	25.7687	34.0944	5.31159	5.31159	36.3224	5.31159	5.31159	10.6232	5.31159	5.31159	5.31159	5.31159	33.9183	5.31159	20.8891	5.31159	5.31159	5.31159	5.31159	18.489	5.31159	46.2203	29.2759	5.31159
O43264	Centromere/kinetochore protein zw10 homolog	ZW10	9.25879	9.25879	36.4104	9.25879	26.887	9.25879	32.983	9.25879	9.25879	9.25879	9.25879	9.25879	9.25879	9.25879	26.8778	9.25879	9.25879	9.25879	9.25879	9.25879	9.25879	9.25879	9.25879	9.25879	9.25879	9.25879	18.5176	9.25879	9.25879	9.25879	9.25879	9.25879	9.25879	9.25879	9.25879	9.25879	9.25879	9.25879	9.25879	27.1469	9.25879	9.25879	9.25879	9.25879	9.25879	9.25879
O43272	Proline dehydroge0se 1, mitochondrial (EC 1.5.5.2) (Proline oxidase) (Proline oxidase 2) (p53-induced gene 6 protein)	PRODH	93.7764	23.5531	23.5531	79.8554	88.5018	23.5531	23.5531	47.1061	23.5531	23.5531	57.5844	23.5531	23.5531	23.5531	23.5531	129.081	23.5531	23.5531	23.5531	23.5531	58.4384	23.5531	23.5531	23.5531	23.5531	23.5531	23.5531	23.5531	23.5531	23.5531	23.5531	23.5531	23.5531	51.9754	23.5531	171.717	23.5531	23.5531	23.5531	23.5531	23.5531	23.5531	23.5531	23.5531	23.5531	23.5531
O43278	Kunitz-type protease inhibitor 1 (Hepatocyte growth factor activator inhibitor type 1) (HAI-1)	SPINT1	16.6255	16.6255	70.6536	79.8289	16.6255	16.6255	16.6255	16.6255	40.7869	16.6255	16.6255	16.6255	16.6255	16.6255	16.6255	60.9848	16.6255	16.6255	16.6255	16.6255	16.6255	16.6255	16.6255	16.6255	127.609	16.6255	16.6255	16.6255	16.6255	16.6255	16.6255	87.7111	16.6255	16.6255	16.6255	16.6255	124.442	16.6255	16.6255	16.6255	16.6255	16.6255	131.673	89.405	88.4155	16.6255
O43290	U4/U6.U5 tri-snRNP-associated protein 1 (SNU66 homolog) (hSnu66) (Squamous cell carcinoma antigen recognized by T-cells 1) (SART-1) (hSART-1) (U4/U6.U5 tri-snRNP-associated 110 kDa protein) (allergen Hom s 1)	SART1	3.46768	3.46768	15.593	18.063	3.46768	3.46768	129.355	3.46768	3.46768	3.46768	3.46768	3.46768	3.46768	3.46768	154.167	3.46768	3.46768	6.93536	3.46768	3.46768	3.46768	16.2901	3.46768	3.46768	3.46768	3.46768	3.46768	3.46768	3.46768	3.46768	3.46768	3.46768	32.3119	3.46768	115.482	137.403	14.5552	3.46768	3.46768	3.46768	3.46768	3.46768	3.46768	3.46768	19.946	3.46768
O43291	Kunitz-type protease inhibitor 2 (Hepatocyte growth factor activator inhibitor type 2) (HAI-2) (Placental bikunin)	SPINT2	23.033	23.033	23.033	23.033	23.033	23.033	23.033	23.033	23.033	23.033	23.033	23.033	23.033	23.033	23.033	23.033	23.033	130.044	23.033	23.033	280.883	23.033	23.033	23.033	311.267	23.033	62.5941	23.033	23.033	23.033	23.033	23.033	119.197	23.033	23.033	23.033	23.033	91.5172	23.033	23.033	62.9268	59.8383	23.033	23.033	91.2671	23.033
O43292	Glycosylphosphatidylinositol anchor attachment 1 protein (GPI anchor attachment protein 1) (GAA1 protein homolog) (hGAA1)	GPAA1	11.1092	11.1092	31.8865	66.4802	11.1092	11.1092	11.1092	11.1092	11.1092	11.1092	11.1092	11.1092	11.1092	11.1092	11.1092	11.1092	11.1092	11.1092	11.1092	11.1092	11.1092	11.1092	11.1092	11.1092	11.1092	11.1092	11.1092	11.1092	11.1092	11.1092	11.1092	11.1092	11.1092	11.1092	11.1092	11.1092	11.1092	11.1092	11.1092	11.1092	11.1092	11.1092	11.1092	11.1092	11.1092	11.1092
O43294	Transforming growth factor beta-1-induced transcript 1 protein (Androgen receptor coactivator 55 kDa protein) (Androgen receptor-associated protein of 55 kDa) (Hydrogen peroxide-inducible clone 5 protein) (Hic-5)	TGFB1I1	22.2376	81.1932	219.418	22.2376	57.647	22.2376	241.527	22.2376	87.7121	80.6274	169.667	145.069	87.8452	106.504	160.147	22.2376	22.2376	22.2376	201.171	275.036	63.2961	194.982	76.8209	22.2376	22.2376	90.3306	22.2376	22.2376	91.0053	22.2376	102.244	22.2376	22.2376	44.4752	85.638	22.2376	22.2376	22.2376	282.49	58.1598	61.2367	22.2376	22.2376	221.738	111.738	61.5373
O43301	Heat shock 70 kDa protein 12A	HSPA12A	164.284	164.284	164.284	164.284	164.284	164.284	164.284	164.284	164.284	164.284	164.284	164.284	164.284	164.284	164.284	164.284	164.284	164.284	164.284	164.284	164.284	164.284	164.284	164.284	164.284	164.284	164.284	164.284	164.284	164.284	164.284	164.284	164.284	164.284	164.284	164.284	164.284	164.284	164.284	164.284	164.284	164.284	164.284	164.284	328.569	164.284
O43314	Inositol hexakisphosphate and diphosphoinositol-pentakisphosphate ki0se 2 (EC 2.7.4.21) (EC 2.7.4.24) (Diphosphoinositol pentakisphosphate ki0se 2) (Histidine acid phosphatase domain-containing protein 1) (InsP6 and PP-IP5 ki0se 2) (VIP1 homolog 2) (hsVIP2)	PPIP5K2	2741.89	2741.89	2741.89	2741.89	2741.89	2741.89	2741.89	2741.89	2741.89	2741.89	2741.89	2741.89	2741.89	2741.89	5483.77	2741.89	2741.89	2741.89	2741.89	7121.05	2741.89	2741.89	2741.89	2741.89	2741.89	2741.89	2741.89	2741.89	2741.89	2741.89	2741.89	2741.89	2741.89	2741.89	2741.89	2741.89	2741.89	2741.89	2741.89	2741.89	2741.89	2741.89	2741.89	2741.89	2741.89	2741.89
O43324	Eukaryotic translation elongation factor 1 epsilon-1 (Aminoacyl tR0 synthetase complex-interacting multifunctio0l protein 3) (Elongation factor p18) (Multisynthase complex auxiliary component p18)	EEF1E1	21.3878	21.3878	222.509	333.353	21.3878	21.3878	165.32	21.3878	45.4032	21.3878	21.3878	21.3878	46.0771	83.7858	230.126	21.3878	21.3878	124.375	21.3878	21.3878	21.3878	80.0194	99.041	216.195	71.7514	98.9431	70.3324	137.194	52.4689	111.779	77.1135	69.8436	107.498	84.4114	70.1073	87.9812	103.492	21.3878	21.3878	21.3878	110.793	107.485	120.224	120.288	117.459	21.3878
O43390	Heterogeneous nuclear ribonucleoprotein R (hnRNP R)	HNRNPR	243.178	349.632	771.62	745.488	289.305	326.529	404.043	272.424	368.172	255.025	444.887	366.912	284.522	409.796	225.921	358.932	340.003	558.861	94.9647	202.481	411.402	701.242	705.527	523.638	332.87	313.125	370.55	245.911	203.176	462.689	395.197	726.883	556.565	301.425	536.568	529.719	340.821	94.9647	189.929	297.213	500.588	759.763	450.065	627.369	700.73	94.9647
O43395	U4/U6 small nuclear ribonucleoprotein Prp3 (Pre-mR0-splicing factor 3) (hPrp3) (U4/U6 snRNP 90 kDa protein)	PRPF3	27.2036	27.2036	27.2036	27.2036	27.2036	27.2036	27.2036	27.2036	27.2036	27.2036	27.2036	27.2036	99.7747	27.2036	27.2036	27.2036	27.2036	27.2036	27.2036	27.2036	112.607	27.2036	27.2036	27.2036	89.7778	27.2036	91.9982	27.2036	77.3846	27.2036	27.2036	27.2036	170.237	27.2036	143.488	27.2036	127.26	27.2036	27.2036	27.2036	107.167	27.2036	27.2036	27.2036	95.4669	27.2036
O43396	Thioredoxin-like protein 1 (32 kDa thioredoxin-related protein)	TXNL1	174.907	313.974	161.038	153.125	153.486	246.247	130.998	109.091	47.9333	47.9333	137.491	128.309	137.651	47.9333	47.9333	191.912	217.433	247.941	47.9333	211.309	95.8667	47.9333	125.483	140.264	47.9333	149.309	129.435	143.878	271.037	217.03	146.702	265.718	131.677	47.9333	197.154	114.676	161.479	128.728	47.9333	110.94	147.018	202.107	204.946	230.252	238.552	47.9333
O43399	Tumor protein D54 (hD54) (Tumor protein D52-like 2)	TPD52L2	72.0057	95.5706	133.106	733.815	67.068	83.453	125.926	26.3081	63.1663	52.6163	60.2056	66.3017	84.4255	142.272	85.1393	82.3157	171.193	85.7814	116.255	166.82	143.551	98.8241	173.209	156.712	121.356	112.809	267.153	103.928	114.076	196.331	174.074	178.041	131.523	99.9085	141.04	151.896	130.304	71.8729	112.26	101.273	111.381	204.71	139.433	81.5118	100.419	136.826
O43432	Eukaryotic translation initiation factor 4 gamma 3 (eIF-4-gamma 3) (eIF-4G 3) (eIF4G 3) (eIF-4-gamma II) (eIF4GII)	EIF4G3	83.5645	83.5645	83.5645	83.5645	83.5645	83.5645	83.5645	83.5645	83.5645	486.105	83.5645	83.5645	83.5645	83.5645	83.5645	83.5645	83.5645	83.5645	83.5645	83.5645	83.5645	83.5645	83.5645	83.5645	83.5645	83.5645	83.5645	83.5645	83.5645	83.5645	83.5645	167.129	83.5645	83.5645	83.5645	914.756	83.5645	83.5645	83.5645	83.5645	83.5645	83.5645	83.5645	83.5645	296.419	83.5645
O43447	Peptidyl-prolyl cis-trans isomerase H (PPIase H) (EC 5.2.1.8) (Rotamase H) (Small nuclear ribonucleoprotein particle-specific cyclophilin H) (CypH) (U-snRNP-associated cyclophilin SnuCyp-20) (USA-CYP)	PPIH	90.9902	90.9902	90.9902	477.221	90.9902	90.9902	90.9902	90.9902	90.9902	90.9902	90.9902	90.9902	90.9902	267.376	90.9902	90.9902	90.9902	90.9902	90.9902	90.9902	90.9902	90.9902	90.9902	90.9902	90.9902	90.9902	90.9902	90.9902	555.196	181.98	90.9902	607.57	395.308	90.9902	90.9902	90.9902	90.9902	90.9902	90.9902	90.9902	90.9902	90.9902	90.9902	90.9902	90.9902	90.9902
O43451	Maltase-glucoamylase, intesti0l [Includes: Maltase (EC 3.2.1.20) (Alpha-glucosidase); Glucoamylase (EC 3.2.1.3) (Glucan 1,4-alpha-glucosidase)]	MGAM	769.488	46.5611	46.5611	93.1222	2942.8	46.5611	46.5611	567.842	46.5611	46.5611	1095.84	46.5611	46.5611	46.5611	46.5611	2042.64	46.5611	46.5611	46.5611	46.5611	46.5611	46.5611	46.5611	46.5611	46.5611	46.5611	46.5611	46.5611	46.5611	46.5611	46.5611	46.5611	46.5611	46.5611	46.5611	46.5611	46.5611	46.5611	46.5611	46.5611	46.5611	46.5611	46.5611	46.5611	46.5611	46.5611
O43464	Serine protease HTRA2, mitochondrial (EC 3.4.21.108) (High temperature requirement protein A2) (HtrA2) (Omi stress-regulated endoprotease) (Serine protease 25) (Serine protei0se OMI)	HTRA2	22.8464	22.8464	22.8464	22.8464	22.8464	22.8464	22.8464	84.056	75.4551	22.8464	22.8464	22.8464	22.8464	22.8464	22.8464	22.8464	45.6928	22.8464	22.8464	22.8464	22.8464	22.8464	22.8464	22.8464	22.8464	22.8464	22.8464	22.8464	22.8464	22.8464	22.8464	22.8464	22.8464	22.8464	22.8464	22.8464	22.8464	22.8464	22.8464	22.8464	22.8464	22.8464	22.8464	22.8464	22.8464	22.8464
O43488	Aflatoxin B1 aldehyde reductase member 2 (EC 1.1.1.n11) (AFB1 aldehyde reductase 1) (AFB1-AR 1) (Aldoketoreductase 7) (Succinic semialdehyde reductase) (SSA reductase)	AKR7A2	209.598	414.755	213.419	171.195	307.928	219.653	122.71	135.147	361.292	187.976	146.172	240.81	206.25	229.566	106.236	318.213	394.101	225.462	206.502	156.636	172.481	170.277	121.915	158.713	166.147	190.363	245.518	171.349	316.236	259.785	86.2049	341.199	102.624	220.137	183.863	142.882	287.223	43.1024	279.831	136.573	168.565	224.757	128.381	326.143	114.046	114.872
O43490	Prominin-1 (Antigen AC133) (Prominin-like protein 1) (CD antigen CD133)	PROM1	11.1104	11.1104	11.1104	97.6415	11.1104	11.1104	48.119	11.1104	11.1104	11.1104	11.1104	11.1104	11.1104	11.1104	11.1104	11.1104	11.1104	11.1104	11.1104	11.1104	139.982	11.1104	11.1104	11.1104	116.539	11.1104	11.1104	11.1104	74.3276	11.1104	94.3108	11.1104	11.1104	76.3491	11.1104	11.1104	11.1104	11.1104	11.1104	11.1104	11.1104	30.3292	11.1104	11.1104	11.1104	11.1104
O43491	Band 4.1-like protein 2 (Generally expressed protein 4.1) (4.1G)	EPB41L2	173.04	129.483	119.597	88.916	144.002	86.5168	64.1153	191.308	80.0362	165.505	212.999	140.714	146.289	188.917	91.8229	107.303	407.865	56.868	173.876	126.434	109.909	197.48	304.12	110.042	172.913	129.621	92.3336	100.729	79.8169	85.0252	180.479	186.951	317.845	159.843	519.023	161.989	188.172	127.265	91.3573	28.434	238.656	177.799	416.223	317.213	311.379	128.561
O43493	Trans-Golgi network integral membrane protein 2 (TGN38 homolog) (TGN46) (TGN48) (Trans-Golgi network protein TGN51)	TGOLN2	13.7195	13.7195	13.7195	13.7195	13.7195	13.7195	13.7195	13.7195	13.7195	13.7195	13.7195	13.7195	13.7195	13.7195	13.7195	13.7195	13.7195	13.7195	13.7195	13.7195	95.6472	13.7195	60.9888	13.7195	79.6104	13.7195	13.7195	13.7195	13.7195	40.9531	58.7065	13.7195	75.0519	13.7195	65.0561	77.7305	13.7195	13.7195	13.7195	13.7195	13.7195	13.7195	13.7195	35.4378	13.7195	13.7195
O43504	Ragulator complex protein LAMTOR5 (Hepatitis B virus X-interacting protein) (HBV X-interacting protein) (HBX-interacting protein) (Late endosomal/lysosomal adaptor and MAPK and MTOR activator 5)	LAMTOR5	33.1244	109.702	33.1244	33.1244	33.1244	33.1244	33.1244	33.1244	33.1244	33.1244	33.1244	33.1244	66.2487	33.1244	33.1244	33.1244	33.1244	33.1244	33.1244	33.1244	33.1244	33.1244	33.1244	33.1244	33.1244	33.1244	33.1244	33.1244	33.1244	33.1244	33.1244	126.469	33.1244	33.1244	33.1244	33.1244	33.1244	33.1244	33.1244	33.1244	33.1244	33.1244	33.1244	33.1244	33.1244	33.1244
O43505	Beta-1,4-glucuronyltransferase 1 (EC 2.4.1.-) (I-beta-1,3-N-acetylglucosaminyltransferase) (iGnT) (N-acetyllactosaminide beta-1,3-N-acetylglucosaminyltransferase) (Poly-N-acetyllactosamine extension enzyme) (UDP-Glc0c:betaGal beta-1,3-N-acetylglucosaminyltransferase 1)	B4GAT1	86.841	86.841	86.841	86.841	86.841	86.841	86.841	86.841	86.841	86.841	214.485	86.841	188.44	86.841	86.841	86.841	86.841	86.841	86.841	86.841	231.68	86.841	86.841	86.841	86.841	86.841	86.841	86.841	86.841	86.841	86.841	632.09	173.682	86.841	260.682	86.841	86.841	86.841	86.841	86.841	86.841	86.841	86.841	86.841	86.841	86.841
O43516	WAS/WASL-interacting protein family member 1 (Protein PRPL-2) (Wiskott-Aldrich syndrome protein-interacting protein) (WASP-interacting protein)	WIPF1	421.664	421.664	421.664	421.664	421.664	421.664	421.664	421.664	421.664	421.664	421.664	421.664	421.664	421.664	421.664	421.664	421.664	421.664	421.664	421.664	421.664	421.664	421.664	421.664	421.664	421.664	421.664	421.664	421.664	421.664	421.664	421.664	421.664	421.664	421.664	421.664	421.664	421.664	421.664	421.664	421.664	421.664	421.664	843.328	421.664	421.664
O43520	Phospholipid-transporting ATPase IC (EC 7.6.2.1) (ATPase class I type 8B member 1) (Familial intrahepatic cholestasis type 1) (P4-ATPase flippase complex alpha subunit ATP8B1)	ATP8B1	40.155	447.188	217.306	40.155	175.113	259.081	40.155	40.155	197.216	40.155	40.155	40.155	181.589	40.155	40.155	40.155	206.824	40.155	40.155	40.155	40.155	40.155	40.155	40.155	40.155	40.155	40.155	198.55	214.944	40.155	40.155	286.367	40.155	40.155	207.919	40.155	40.155	40.155	40.155	40.155	100.95	40.155	40.155	286.941	40.155	40.155
O43570	Carbonic anhydrase 12 (EC 4.2.1.1) (Carbo0te dehydratase XII) (Carbonic anhydrase XII) (CA-XII) (Tumor antigen HOM-RCC-3.1.3)	CA12	11.5516	95.0535	88.3141	11.5516	11.5516	35.2764	11.5516	11.5516	11.5516	11.5516	11.5516	11.5516	27.399	77.1278	11.5516	11.5516	11.5516	11.5516	11.5516	11.5516	11.5516	11.5516	11.5516	59.8173	11.5516	45.334	11.5516	23.1032	11.5516	11.5516	11.5516	96.2627	11.5516	11.5516	11.5516	11.5516	23.3782	11.5516	11.5516	11.5516	11.5516	11.5516	43.5115	11.5516	11.5516	11.5516
O43583	Density-regulated protein (DRP) (Protein DRP1) (Smooth muscle cell-associated protein 3) (SMAP-3)	DENR	2.84014	2.84014	2.84014	2.84014	2.84014	2.84014	2.84014	2.84014	2.84014	2.84014	2.84014	2.84014	2.84014	2.84014	2.84014	2.84014	2.84014	2.84014	2.84014	2.84014	2.84014	2.84014	49.7844	2.84014	2.84014	2.84014	2.84014	2.84014	2.84014	2.84014	34.2977	2.84014	2.84014	2.84014	2.84014	2.84014	2.84014	2.84014	2.84014	2.84014	21.1955	2.84014	15.3019	13.6388	15.8859	2.84014
O43592	Exportin-T (Exportin(tR0)) (tR0 exportin)	XPOT	6.00369	6.00369	6.00369	19.439	6.00369	6.00369	6.00369	6.00369	6.00369	6.00369	6.00369	6.00369	6.00369	6.00369	6.00369	6.00369	6.00369	6.00369	6.00369	6.00369	41.5587	6.00369	6.00369	6.00369	6.00369	6.00369	6.00369	6.00369	6.00369	37.7003	32.8566	6.00369	6.00369	6.00369	6.00369	12.0074	6.00369	6.00369	6.00369	6.00369	6.00369	6.00369	6.00369	32.623	6.00369	6.00369
O43598	2'-deoxynucleoside 5'-phosphate N-hydrolase 1 (EC 3.2.2.-) (c-Myc-responsive protein RCL)	DNPH1	7.43143	48.8632	40.9636	55.7014	45.8053	14.8629	7.43143	7.43143	34.9785	20.5771	7.43143	7.43143	43.7622	86.6141	7.43143	7.43143	7.43143	49.4038	7.43143	7.43143	118.971	7.43143	82.5061	34.3137	22.0977	7.43143	7.43143	7.43143	7.43143	7.43143	62.7529	55.4148	86.0914	7.43143	64.9181	74.2151	34.7538	7.43143	7.43143	7.43143	56.3161	70.6291	50.2439	54.7873	68.0798	7.43143
O43615	Mitochondrial import inner membrane translocase subunit TIM44	TIMM44	6.58271	6.58271	49.2537	84.0365	6.58271	6.58271	26.457	6.58271	6.58271	6.58271	6.58271	6.58271	6.58271	6.58271	27.4423	6.58271	6.58271	6.58271	6.58271	6.58271	6.58271	6.58271	33.2397	80.958	6.58271	6.58271	6.58271	6.58271	6.58271	6.58271	18.6885	6.58271	14.9511	6.58271	6.58271	6.58271	6.58271	6.58271	6.58271	6.58271	6.58271	6.58271	49.6155	6.58271	6.58271	6.58271
O43617	Trafficking protein particle complex subunit 3 (BET3 homolog)	TRAPPC3	23.7392	23.7392	23.7392	23.7392	23.7392	23.7392	23.7392	23.7392	23.7392	23.7392	23.7392	23.7392	23.7392	23.7392	23.7392	23.7392	23.7392	23.7392	23.7392	23.7392	23.7392	23.7392	23.7392	23.7392	23.7392	23.7392	23.7392	23.7392	23.7392	23.7392	23.7392	23.7392	23.7392	23.7392	23.7392	23.7392	23.7392	23.7392	23.7392	23.7392	23.7392	23.7392	23.7392	84.3979	23.7392	23.7392
O43633	Charged multivesicular body protein 2a (Chromatin-modifying protein 2a) (CHMP2a) (Putative breast adenocarcinoma marker BC-2) (Vacuolar protein sorting-associated protein 2-1) (Vps2-1) (hVps2-1)	CHMP2A	7.47354	7.47354	7.47354	7.47354	7.47354	7.47354	7.47354	7.47354	42.3284	7.47354	7.47354	7.47354	7.47354	7.47354	7.47354	7.47354	7.47354	7.47354	7.47354	7.47354	7.47354	7.47354	7.47354	7.47354	7.47354	7.47354	7.47354	7.47354	7.47354	7.47354	7.47354	7.47354	7.47354	7.47354	7.47354	7.47354	7.47354	7.47354	7.47354	7.47354	7.47354	7.47354	7.47354	7.47354	7.47354	7.47354
O43660	Pleiotropic regulator 1	PLRG1	237.134	118.567	118.567	118.567	118.567	118.567	118.567	118.567	118.567	118.567	118.567	118.567	118.567	118.567	118.567	118.567	118.567	118.567	118.567	118.567	118.567	118.567	118.567	118.567	118.567	118.567	118.567	118.567	118.567	118.567	118.567	118.567	118.567	118.567	118.567	118.567	118.567	118.567	118.567	118.567	118.567	118.567	118.567	118.567	118.567	118.567
O43670	BUB3-interacting and GLEBS motif-containing protein ZNF207 (BuGZ) (hBuGZ) (Zinc finger protein 207)	ZNF207	61.34	2.5809	15.5069	2.5809	19.6126	2.5809	2.5809	49.168	2.5809	2.5809	59.3112	2.5809	2.5809	2.5809	2.5809	2.5809	2.5809	2.5809	2.5809	2.5809	2.5809	2.5809	13.3018	2.5809	2.5809	2.5809	2.5809	2.5809	2.5809	2.5809	32.916	2.5809	24.6146	2.5809	18.5436	28.4403	13.9894	2.5809	2.5809	2.5809	2.5809	16.177	2.5809	15.2778	41.7775	2.5809
O43674	0DH dehydroge0se [ubiquinone] 1 beta subcomplex subunit 5, mitochondrial (Complex I-SGDH) (CI-SGDH) (0DH-ubiquinone oxidoreductase SGDH subunit)	NDUFB5	33.0625	33.0625	33.0625	33.0625	33.0625	33.0625	33.0625	66.125	33.0625	33.0625	33.0625	33.0625	33.0625	33.0625	33.0625	33.0625	33.0625	33.0625	33.0625	33.0625	33.0625	33.0625	33.0625	33.0625	33.0625	33.0625	33.0625	33.0625	33.0625	33.0625	33.0625	33.0625	33.0625	33.0625	33.0625	33.0625	33.0625	33.0625	33.0625	33.0625	33.0625	33.0625	33.0625	33.0625	124.974	33.0625
O43676	0DH dehydroge0se [ubiquinone] 1 beta subcomplex subunit 3 (Complex I-B12) (CI-B12) (0DH-ubiquinone oxidoreductase B12 subunit)	NDUFB3	17.953	17.953	17.953	17.953	17.953	17.953	17.953	17.953	17.953	17.953	17.953	17.953	17.953	17.953	17.953	17.953	17.953	17.953	17.953	17.953	17.953	17.953	17.953	17.953	17.953	17.953	17.953	17.953	17.953	17.953	17.953	17.953	17.953	17.953	17.953	17.953	17.953	17.953	17.953	17.953	17.953	17.953	17.953	17.953	17.953	17.953
O43678	0DH dehydroge0se [ubiquinone] 1 alpha subcomplex subunit 2 (Complex I-B8) (CI-B8) (0DH-ubiquinone oxidoreductase B8 subunit)	NDUFA2	142.905	302.83	24.1512	24.1512	162.222	275.938	24.1512	139.192	169.54	94.1	153.051	152.269	135.162	205.186	112.662	163.344	185.429	24.1512	24.1512	24.1512	153.205	199.278	24.1512	77.757	90.3882	105.067	109.829	133.109	117.666	146.627	24.1512	24.1512	24.1512	88.167	200.483	48.3024	126.516	127.687	95.2732	67.2361	138.59	91.5851	103.975	177.781	153.69	105.891
O43681	ATPase AS01 (EC 3.6.-.-) (Arsenical pump-driving ATPase) (Arsenite-stimulated ATPase) (Transmembrane domain recognition complex 40 kDa ATPase subunit) (hARSA-I) (hAS0-I)	ASNA1	10.9268	10.9268	10.9268	165.938	10.9268	10.9268	10.9268	10.9268	10.9268	52.4104	10.9268	10.9268	10.9268	10.9268	10.9268	10.9268	10.9268	67.0567	10.9268	10.9268	10.9268	50.4262	54.7699	89.5724	10.9268	10.9268	51.2154	10.9268	48.4828	49.0251	10.9268	10.9268	10.9268	51.9439	51.0673	42.5048	10.9268	10.9268	10.9268	60.5817	56.7796	60.2975	49.7706	119.215	63.0545	10.9268
O43684	Mitotic checkpoint protein BUB3	BUB3	10.2497	10.2497	71.0501	133.703	10.2497	10.2497	110.4	10.2497	10.2497	10.2497	10.2497	61.3052	10.2497	10.2497	120.533	10.2497	10.2497	90.7039	10.2497	57.4135	51.777	95.5465	26.7661	33.7769	82.4555	71.0665	45.3213	51.4209	65.0784	83.9879	10.2497	10.2497	51.3042	76.0995	10.2497	58.6937	92.2029	27.9946	10.2497	65.6037	20.4994	55.0326	46.859	93.6488	76.1098	61.9916
O43704	Sulfotransferase family cytosolic 1B member 1 (ST1B1) (Sulfotransferase 1B1) (EC 2.8.2.-) (Sulfotransferase 1B2) (ST1B2) (Thyroid hormone sulfotransferase)	SULT1B1	228.564	391.7	591.519	160.582	413.355	159.693	85.1334	153.359	154.297	191.007	277.361	63.8352	143.146	331.995	16.2814	339.732	68.4055	16.2814	16.2814	16.2814	16.2814	16.2814	102.501	265.064	16.2814	403.51	16.2814	193.838	121.231	16.2814	89.5765	1043.75	16.2814	16.2814	280.514	16.2814	16.2814	32.5629	16.2814	16.2814	111.816	16.2814	16.2814	860.789	16.2814	16.2814
O43707	Alpha-actinin-4 (Non-muscle alpha-actinin 4)	ACTN4	1207.61	829.385	775.869	783.484	1125.23	1064.78	483.1	894.033	1166.71	721.594	915.34	651.575	745.554	908.553	250.218	866.961	846.029	2295.17	627.038	1242.52	1333.18	1132.55	1367.26	688.593	904.718	795.036	816.609	937.814	962.11	746.494	1194.33	980.699	1487.19	1015.49	1305.51	1287.74	1032.84	379.692	805.236	518.892	1317.71	1392.13	1203.49	675.747	1240.91	704.608
O43708	Maleylacetoacetate isomerase (MAAI) (EC 5.2.1.2) (GSTZ1-1) (Glutathione S-transferase zeta 1) (EC 2.5.1.18)	GSTZ1	8.81063	8.81063	8.81063	8.81063	8.81063	8.81063	8.81063	8.81063	8.81063	8.81063	8.81063	8.81063	8.81063	8.81063	8.81063	8.81063	8.81063	8.81063	8.81063	8.81063	8.81063	8.81063	8.81063	43.5866	8.81063	37.13	8.81063	8.81063	8.81063	8.81063	8.81063	8.81063	8.81063	8.81063	8.81063	8.81063	8.81063	8.81063	8.81063	8.81063	8.81063	8.81063	8.81063	8.81063	8.81063	8.81063
O43719	HIV Tat-specific factor 1 (Tat-SF1)	HTATSF1	12.9121	12.9121	75.8009	166.939	12.9121	12.9121	102.892	12.9121	12.9121	12.9121	12.9121	12.9121	12.9121	12.9121	230.773	12.9121	12.9121	12.9121	12.9121	12.9121	12.9121	12.9121	49.9531	84.0612	12.9121	48.951	12.9121	12.9121	12.9121	12.9121	53.2193	12.9121	12.9121	12.9121	55.8153	66.4102	34.2735	12.9121	12.9121	12.9121	12.9121	12.9121	12.9121	12.9121	12.9121	12.9121
O43745	Calcineurin B homologous protein 2 (Hepatocellular carcinoma-associated antigen 520)	CHP2	23.0971	55.3223	23.0971	23.0971	46.1941	23.0971	23.0971	23.0971	23.0971	23.0971	23.0971	23.0971	23.0971	23.0971	23.0971	23.0971	23.0971	23.0971	23.0971	23.0971	23.0971	23.0971	23.0971	23.0971	23.0971	23.0971	23.0971	23.0971	23.0971	23.0971	23.0971	23.0971	23.0971	23.0971	23.0971	23.0971	23.0971	23.0971	23.0971	23.0971	23.0971	23.0971	23.0971	23.0971	23.0971	23.0971
O43747	AP-1 complex subunit gamma-1 (Adaptor protein complex AP-1 subunit gamma-1) (Adaptor-related protein complex 1 subunit gamma-1) (Clathrin assembly protein complex 1 gamma-1 large chain) (Gamma1-adaptin) (Golgi adaptor HA1/AP1 adaptin subunit gamma-1)	AP1G1	2.53742	2.53742	2.53742	2.53742	2.53742	2.53742	2.53742	2.53742	2.53742	2.53742	2.53742	2.53742	2.53742	2.53742	2.53742	2.53742	2.53742	2.53742	2.53742	2.53742	2.53742	2.53742	2.53742	2.53742	2.53742	44.5515	2.53742	2.53742	2.53742	2.53742	2.53742	2.53742	2.53742	2.53742	2.53742	2.53742	2.53742	2.53742	2.53742	2.53742	2.53742	2.53742	2.53742	2.53742	2.53742	2.53742
O43752	Syntaxin-6	STX6	3.23721	3.23721	13.2709	18.0785	3.23721	3.23721	3.23721	3.23721	3.23721	3.23721	3.23721	3.23721	3.23721	3.23721	3.23721	3.23721	3.23721	3.23721	3.23721	3.23721	3.23721	3.23721	3.23721	3.23721	3.23721	3.23721	3.23721	21.6227	3.23721	3.23721	20.855	3.23721	18.8138	3.23721	7.00102	3.23721	3.23721	3.23721	3.23721	3.23721	3.23721	3.23721	3.23721	18.9823	3.23721	3.23721
O43765	Small glutamine-rich tetratricopeptide repeat-containing protein alpha (Alpha-SGT) (Vpu-binding protein) (UBP)	SGTA	4.21359	4.21359	17.4516	27.0519	4.21359	4.21359	4.21359	4.21359	4.21359	18.0247	4.21359	4.21359	4.21359	4.21359	4.21359	4.21359	4.21359	22.2249	4.21359	4.21359	4.21359	4.21359	4.21359	16.5183	4.21359	4.21359	4.21359	25.5212	4.21359	25.6188	4.21359	4.21359	4.21359	4.21359	4.21359	4.21359	4.21359	4.21359	25.8613	4.21359	24.2397	4.21359	4.21359	28.6152	4.21359	4.21359
O43768	Alpha-endosulfine (ARPP-19e)	ENSA	14.1907	14.1907	14.1907	28.3814	14.1907	14.1907	14.1907	14.1907	14.1907	14.1907	14.1907	14.1907	14.1907	14.1907	14.1907	14.1907	14.1907	14.1907	14.1907	14.1907	14.1907	14.1907	14.1907	14.1907	14.1907	14.1907	14.1907	14.1907	14.1907	14.1907	14.1907	14.1907	61.4094	14.1907	14.1907	14.1907	14.1907	14.1907	14.1907	14.1907	14.1907	14.1907	60.5121	39.8134	14.1907	14.1907
O43772	Mitochondrial carnitine/acylcarnitine carrier protein (Carnitine/acylcarnitine translocase) (CAC) (Solute carrier family 25 member 20)	SLC25A20	87.831	87.831	87.831	87.831	87.831	87.831	87.831	87.831	87.831	87.831	87.831	87.831	87.831	87.831	87.831	87.831	87.831	87.831	87.831	87.831	87.831	87.831	87.831	87.831	87.831	87.831	87.831	87.831	87.831	175.662	87.831	87.831	87.831	87.831	87.831	87.831	87.831	87.831	87.831	87.831	87.831	87.831	87.831	87.831	87.831	87.831
O43776	Asparagine--tR0 ligase, cytoplasmic (EC 6.1.1.22) (Asparaginyl-tR0 synthetase) (AsnRS)	NARS	24.7336	133.246	61.1907	36.2958	42.8796	92.253	39.494	19.9376	87.4154	41.8743	29.7181	49.924	84.892	174.957	50.6791	72.5065	8.89483	106.593	8.89483	45.4062	51.1824	42.6865	18.6763	36.4347	28.5514	41.8778	40.7798	41.3298	42.0246	50.5998	17.7897	110.904	33.3939	64.7954	43.7657	44.1469	153.284	50.1132	25.5198	42.994	35.7247	75.7973	70.6681	105.593	41.9303	36.653
O43795	Unconventio0l myosin-Ib (MYH-1c) (Myosin I alpha) (MMI-alpha) (MMIa)	MYO1B	9.35634	9.35634	84.1031	93.1216	9.35634	9.35634	67.1196	519.265	9.35634	9.35634	9.35634	9.35634	9.35634	9.35634	97.558	9.35634	9.35634	9.35634	9.35634	9.35634	18.7127	9.35634	79.4701	107.259	47.1211	78.9889	9.35634	9.35634	9.35634	9.35634	9.35634	67.3993	9.35634	26.351	53.1603	9.35634	9.35634	9.35634	9.35634	9.35634	9.35634	9.35634	39.7886	107.22	43.4776	9.35634
O43809	Cleavage and polyadenylation specificity factor subunit 5 (Cleavage and polyadenylation specificity factor 25 kDa subunit) (CPSF 25 kDa subunit) (Cleavage factor Im complex 25 kDa subunit) (CFIm25) (Nucleoside diphosphate-linked moiety X motif 21) (Nudix motif 21) (Nudix hydrolase 21) (Pre-mR0 cleavage factor Im 68 kDa subunit)	NUDT21	114.498	33.269	227.198	366.007	33.269	72.2309	171.789	33.269	33.269	33.269	33.269	33.269	33.269	33.269	33.269	33.269	33.269	93.9031	33.269	33.269	67.4981	33.269	95.2096	172.631	33.269	138.067	66.538	81.9366	109.148	133.204	78.2366	73.1537	129.509	33.269	119.683	121.969	93.6666	33.269	33.269	33.269	110.377	111.913	135.844	210.224	140.815	33.269
O43813	LanC-like protein 1 (40 kDa erythrocyte membrane protein) (p40)	LANCL1	19.519	19.519	73.2864	19.519	61.9258	19.519	77.8638	19.519	19.519	19.519	19.519	19.519	61.4496	19.519	90.3782	19.519	19.519	47.431	129.108	19.519	19.519	19.519	19.519	19.519	19.519	19.519	19.519	19.519	46.1208	19.519	19.519	19.519	68.3104	19.519	74.6896	19.519	19.519	19.519	200.044	19.519	68.721	19.519	19.519	88.2065	96.9685	19.519
O43815	Striatin	STRN	6.66782	79.7415	6.66782	35.2036	6.66782	6.66782	6.66782	6.66782	6.66782	6.66782	6.66782	6.66782	6.66782	6.66782	6.66782	6.66782	6.66782	6.66782	6.66782	6.66782	6.66782	6.66782	34.8708	6.66782	6.66782	6.66782	6.66782	6.66782	39.4737	6.66782	6.66782	6.66782	55.7384	6.66782	20.293	6.66782	6.66782	6.66782	6.66782	6.66782	30.0258	6.66782	6.66782	6.66782	24.7731	6.66782
O43819	Protein SCO2 homolog, mitochondrial	SCO2	141.049	141.049	141.049	141.049	141.049	141.049	141.049	141.049	141.049	141.049	141.049	141.049	141.049	141.049	141.049	141.049	141.049	141.049	141.049	141.049	141.049	141.049	141.049	141.049	141.049	141.049	141.049	141.049	141.049	141.049	141.049	141.049	282.098	141.049	141.049	141.049	141.049	141.049	141.049	141.049	141.049	141.049	141.049	141.049	141.049	141.049
O43823	A-ki0se anchor protein 8 (AKAP-8) (A-ki0se anchor protein 95 kDa) (AKAP 95)	AKAP8	1.679	1.679	1.679	1.679	1.679	1.679	1.679	1.679	1.679	1.679	1.679	1.679	1.679	1.679	1.679	1.679	1.679	1.679	1.679	1.679	1.679	1.679	1.679	82.0261	1.679	1.679	1.679	1.679	1.679	1.679	1.679	1.679	1.679	1.679	1.679	1.679	1.679	1.679	1.679	1.679	1.679	1.679	1.679	1.679	1.679	1.679
O43824	Putative GTP-binding protein 6 (Pseudoautosomal GTP-binding protein-like)	GTPBP6	17.601	17.601	17.601	48.0242	17.601	17.601	17.601	17.601	17.601	17.601	17.601	17.601	17.601	17.601	17.601	17.601	17.601	17.601	17.601	17.601	84.8295	17.601	17.601	17.601	115.225	17.601	17.601	48.1215	17.601	17.601	17.601	115.855	17.601	17.601	17.601	17.601	17.601	17.601	17.601	17.601	17.601	17.601	17.601	17.601	17.601	17.601
O43837	Isocitrate dehydroge0se [0D] subunit beta, mitochondrial (Isocitric dehydroge0se subunit beta) (0D(+)-specific ICDH subunit beta)	IDH3B	41.0905	50.9826	15.7312	15.7312	56.7619	33.3495	15.7312	42.8646	15.7312	15.7312	15.7312	15.7312	41.4954	15.7312	15.7312	80.9532	15.7312	52.8374	15.7312	15.7312	15.7312	15.7312	15.7312	82.7885	15.7312	15.7312	41.7911	34.9595	87.6067	15.7312	15.7312	71.4316	15.7312	15.7312	15.7312	15.7312	88.1281	15.7312	15.7312	15.7312	31.4624	15.7312	74.5111	15.7312	49.914	15.7312
O43852	Calumenin (Crocalbin) (IEF SSP 9302)	CALU	32.1179	7.8724	43.6559	32.9694	28.3652	24.6333	41.4329	26.004	7.8724	41.5989	7.8724	20.8409	20.7302	27.8577	7.8724	7.8724	7.8724	26.9232	7.8724	88.6218	63.5082	34.7467	74.5377	40.6272	54.9142	38.0763	41.3628	154.791	54.8345	120.991	135.683	7.8724	30.1724	38.7264	49.168	84.5601	26.9734	15.7448	105.003	44.3075	51.724	58.5792	65.8531	113.442	60.5073	68.4764
O43865	S-adenosylhomocysteine hydrolase-like protein 1 (DC-expressed AHCY-like molecule) (IP(3)Rs binding protein released with IP(3)) (IRBIT) (Putative adenosylhomocystei0se 2) (S-adenosyl-L-homocysteine hydrolase 2) (AdoHcyase 2)	AHCYL1	35.1649	4.12413	29.4655	59.9388	57.393	31.594	8.24825	32.8987	15.3924	44.2223	29.7711	23.9499	4.12413	4.12413	4.12413	73.5469	4.12413	16.3935	39.5403	29.1698	51.4252	28.6772	15.218	40.8849	31.6596	31.5584	4.12413	17.1146	49.4191	4.12413	11.554	27.4537	50.3092	31.9294	21.4852	18.5736	4.12413	4.12413	37.6402	23.2124	24.6495	26.565	4.12413	75.9162	38.0864	17.439
O43866	CD5 antigen-like (Apoptosis inhibitor expressed by macrophages) (hAIM) (CT-2) (IgM-associated peptide) (SP-alpha)	CD5L	19.0554	19.0554	19.0554	19.0554	19.0554	19.0554	19.0554	19.0554	19.0554	38.1108	19.0554	19.0554	19.0554	19.0554	19.0554	19.0554	19.0554	19.0554	19.0554	114.694	111.284	19.0554	19.0554	19.0554	19.0554	19.0554	19.0554	19.0554	19.0554	19.0554	19.0554	19.0554	19.0554	19.0554	19.0554	19.0554	19.0554	19.0554	19.0554	19.0554	19.0554	19.0554	19.0554	19.0554	19.0554	19.0554
O43920	0DH dehydroge0se [ubiquinone] iron-sulfur protein 5 (Complex I-15 kDa) (CI-15 kDa) (0DH-ubiquinone oxidoreductase 15 kDa subunit)	NDUFS5	11.9141	11.9141	84.5114	83.9025	11.9141	11.9141	11.9141	11.9141	11.9141	11.9141	11.9141	11.9141	93.1721	11.9141	11.9141	11.9141	11.9141	11.9141	11.9141	11.9141	11.9141	11.9141	11.9141	11.9141	11.9141	11.9141	11.9141	11.9141	11.9141	11.9141	11.9141	11.9141	11.9141	11.9141	11.9141	11.9141	23.8281	11.9141	11.9141	11.9141	11.9141	11.9141	11.9141	11.9141	41.6894	11.9141
O60216	Double-strand-break repair protein rad21 homolog (hHR21) (Nuclear matrix protein 1) (NXP-1) (SCC1 homolog)	RAD21	13.244	13.244	13.244	13.244	13.244	13.244	13.244	13.244	13.244	13.244	13.244	13.244	26.488	13.244	13.244	13.244	13.244	13.244	13.244	13.244	13.244	13.244	13.244	65.9108	13.244	13.244	32.4388	13.244	13.244	13.244	13.244	13.244	39.4982	13.244	13.244	13.244	13.244	13.244	13.244	13.244	13.244	13.244	13.244	13.244	13.244	13.244
O60218	Aldo-keto reductase family 1 member B10 (EC 1.1.1.-) (ARL-1) (Aldose reductase-like) (Aldose reductase-related protein) (ARP) (hARP) (Small intestine reductase) (SI reductase)	AKR1B10	9.21432	51.2054	32.6339	9.21432	44.2233	36.1954	9.21432	9.21432	9.21432	9.21432	9.21432	9.21432	9.21432	9.21432	9.21432	69.7696	9.21432	9.21432	9.21432	9.21432	9.21432	9.21432	9.21432	9.21432	9.21432	9.21432	9.21432	9.21432	9.21432	9.21432	9.21432	9.21432	9.21432	9.21432	9.21432	9.21432	9.21432	9.21432	9.21432	9.21432	9.21432	9.21432	9.21432	9.21432	9.21432	9.21432
O60220	Mitochondrial import inner membrane translocase subunit Tim8 A (Deafness dystonia protein 1) (X-linked deafness dystonia protein)	TIMM8A	20.8755	20.8755	20.8755	326.888	20.8755	20.8755	20.8755	20.8755	20.8755	20.8755	20.8755	20.8755	20.8755	20.8755	567.79	20.8755	139.705	20.8755	20.8755	20.8755	74.9236	20.8755	20.8755	220.075	20.8755	20.8755	20.8755	20.8755	77.8106	20.8755	20.8755	20.8755	20.8755	20.8755	20.8755	20.8755	20.8755	20.8755	20.8755	20.8755	20.8755	101.591	20.8755	20.8755	20.8755	20.8755
O60231	Pre-mR0-splicing factor ATP-dependent R0 helicase DHX16 (EC 3.6.4.13) (ATP-dependent R0 helicase #3) (DEAH-box protein 16)	DHX16	10.0003	10.0003	10.0003	60.1593	10.0003	10.0003	10.0003	10.0003	10.0003	10.0003	10.0003	10.0003	10.0003	29.5375	147.663	10.0003	10.0003	10.0003	10.0003	10.0003	10.0003	10.0003	34.2077	10.0003	10.0003	49.5228	10.0003	10.0003	10.0003	59.5472	10.0003	10.0003	42.3721	10.0003	10.0003	67.0624	57.1607	10.0003	10.0003	10.0003	53.1853	41.8535	10.0003	58.5777	43.7031	10.0003
O60234	Glia maturation factor gamma (GMF-gamma)	GMFG	66.0377	14.518	14.518	14.518	51.2375	53.4524	127.399	29.0361	14.518	43.3762	47.3003	228.418	84.0141	82.2467	14.518	14.518	14.518	14.518	14.518	14.518	96.9167	14.518	14.518	151.951	14.518	87.2785	176.717	14.518	14.518	188.879	31.2407	14.518	14.518	67.2612	14.518	14.518	38.1173	14.518	14.518	81.7117	74.6004	90.2778	14.518	14.518	92.3349	14.518
O60237	Protein phosphatase 1 regulatory subunit 12B (Myosin phosphatase-targeting subunit 2) (Myosin phosphatase target subunit 2)	PPP1R12B	4.4206	4.4206	49.6158	4.4206	4.4206	4.4206	126.872	4.4206	4.4206	4.4206	45.2615	63.185	4.4206	32.3843	30.4272	4.4206	4.4206	4.4206	120.49	65.5171	4.4206	66.3019	4.4206	4.4206	4.4206	4.4206	4.4206	4.4206	4.4206	4.4206	4.4206	4.4206	4.4206	4.4206	4.4206	4.4206	4.4206	4.4206	127.865	4.4206	4.4206	4.4206	4.4206	47.2273	4.4206	4.4206
O60240	Perilipin-1 (Lipid droplet-associated protein)	PLIN1	20.0181	20.0181	20.0181	2182.97	20.0181	237.753	20.0181	439.64	20.0181	20.0181	891.576	20.0181	20.0181	20.0181	20.0181	20.0181	20.0181	20.0181	20.0181	20.0181	20.0181	20.0181	20.0181	20.0181	63.3428	20.0181	20.0181	20.0181	131.257	20.0181	20.0181	1319.21	20.0181	20.0181	20.0181	20.0181	20.0181	988.092	20.0181	40.0363	20.0181	20.0181	20.0181	20.0181	20.0181	20.0181
O60256	Phosphoribosyl pyrophosphate synthase-associated protein 2 (PRPP synthase-associated protein 2) (41 kDa phosphoribosypyrophosphate synthetase-associated protein) (PAP41)	PRPSAP2	54.9207	18.8886	18.8886	18.8886	18.8886	18.8886	18.8886	18.8886	18.8886	18.8886	55.9039	122.644	37.7772	18.8886	18.8886	18.8886	18.8886	18.8886	18.8886	18.8886	18.8886	18.8886	45.27	18.8886	18.8886	18.8886	18.8886	102.229	18.8886	18.8886	18.8886	47.6894	18.8886	62.7258	18.8886	18.8886	18.8886	18.8886	18.8886	18.8886	40.9702	18.8886	18.8886	18.8886	57.0003	18.8886
O60264	SWI/SNF-related matrix-associated actin-dependent regulator of chromatin subfamily A member 5 (SWI/SNF-related matrix-associated actin-dependent regulator of chromatin A5) (EC 3.6.4.-) (Sucrose nonfermenting protein 2 homolog) (hSNF2H)	SMARCA5	20.8328	20.8328	20.8328	50.4953	20.8328	20.8328	20.8328	20.8328	20.8328	20.8328	20.8328	80.8742	52.694	107.121	127.783	62.3277	20.8328	147.096	20.8328	20.8328	121.538	112.823	113.405	20.8328	20.8328	60.4009	80.8991	97.2466	71.3531	73.1325	60.051	20.8328	108.142	115.679	84.6093	128.306	114.048	72.1409	20.8328	20.8328	87.4614	86.0588	116.152	90.9469	107.501	41.6656
O60271	C-Jun-amino-termi0l ki0se-interacting protein 4 (JIP-4) (JNK-interacting protein 4) (Cancer/testis antigen 89) (CT89) (Human lung cancer oncogene 6 protein) (HLC-6) (JNK-associated leucine-zipper protein) (JLP) (Mitogen-activated protein ki0se 8-interacting protein 4) (Proliferation-inducing protein 6) (Protein highly expressed in testis) (PHET) (Sperm surface protein) (Sperm-associated antigen 9…	SPAG9	2.54852	2.54852	2.54852	12.9889	8.0811	2.54852	7.71638	2.54852	2.54852	2.54852	2.54852	2.54852	14.7276	2.54852	2.54852	2.54852	2.54852	5.09704	2.54852	23.1283	2.54852	2.54852	10.6516	2.54852	2.54852	2.54852	2.54852	215.435	17.3469	2.54852	23.7731	18.0731	2.54852	2.54852	2.54852	2.54852	17.0797	2.54852	2.54852	2.54852	2.54852	11.2823	19.6583	2.54852	11.7892	2.54852
O60287	Nucleolar pre-ribosomal-associated protein 1 (Nucleolar protein 254 kDa) (URB1 ribosome biogenesis 1 homolog)	URB1	46.5969	46.5969	46.5969	46.5969	46.5969	977.992	46.5969	46.5969	46.5969	46.5969	46.5969	46.5969	46.5969	46.5969	46.5969	46.5969	46.5969	46.5969	46.5969	46.5969	46.5969	46.5969	46.5969	46.5969	46.5969	46.5969	46.5969	46.5969	46.5969	46.5969	46.5969	144.733	46.5969	46.5969	46.5969	46.5969	46.5969	46.5969	46.5969	46.5969	46.5969	46.5969	46.5969	46.5969	46.5969	46.5969
O60306	R0 helicase aquarius (EC 3.6.4.13) (Intron-binding protein of 160 kDa) (IBP160)	AQR	3.55331	3.55331	12.346	40.5409	3.55331	3.55331	3.55331	3.55331	3.55331	3.55331	3.55331	3.55331	3.55331	3.55331	3.55331	3.55331	3.55331	3.55331	3.55331	3.55331	3.55331	3.55331	3.55331	3.55331	3.55331	3.55331	3.55331	3.55331	3.55331	3.55331	3.55331	3.55331	13.5023	3.55331	3.55331	3.55331	3.55331	3.55331	3.55331	3.55331	3.55331	3.55331	3.55331	20.2637	3.55331	3.55331
O60313	Dy0min-like 120 kDa protein, mitochondrial (EC 3.6.5.5) (Optic atrophy protein 1) [Cleaved into: Dy0min-like 120 kDa protein, form S1]	OPA1	70.2105	96.9733	249.825	143.928	114.766	17.8042	17.8042	17.8042	83.8526	17.8042	81.4146	17.8042	68.7902	121.75	80.4798	160.811	87.4663	141.263	125.19	62.5734	17.8042	133.078	85.1002	175.973	63.2215	90.9657	59.4516	89.6013	102.674	35.6084	82.8805	17.8042	124.456	40.6397	17.8042	17.8042	113.03	17.8042	17.8042	17.8042	84.7878	64.6751	117.481	115.575	97.2185	17.8042
O60333	Kinesin-like protein KIF1B (Klp)	KIF1B	9.04031	9.04031	9.04031	9.04031	9.04031	9.04031	9.04031	9.04031	9.04031	9.04031	9.04031	9.04031	9.04031	9.04031	9.04031	9.04031	9.04031	9.04031	9.04031	9.04031	9.04031	9.04031	9.04031	9.04031	9.04031	9.04031	9.04031	9.04031	9.04031	9.04031	9.04031	9.04031	9.04031	9.04031	9.04031	9.04031	18.0806	9.04031	9.04031	9.04031	9.04031	39.6263	18.7422	9.04031	9.04031	9.04031
O60341	Lysine-specific histone demethylase 1A (EC 1.-.-.-) (BRAF35-HDAC complex protein BHC110) (Flavin-containing amine oxidase domain-containing protein 2)	KDM1A	9.68079	50.4618	9.68079	99.3984	9.68079	9.68079	9.68079	9.68079	32.0637	9.68079	9.68079	9.68079	9.68079	9.68079	9.68079	9.68079	9.68079	64.0443	9.68079	9.68079	37.8152	51.841	46.6909	50.8624	25.4039	27.4413	51.2438	27.5758	51.4085	53.1105	19.3616	41.1024	70.199	26.6904	9.68079	79.6951	33.0389	22.3329	9.68079	9.68079	41.2998	31.6971	33.6622	73.9294	51.4942	9.68079
O60343	TBC1 domain family member 4 (Akt substrate of 160 kDa) (AS160)	TBC1D4	4.25199	4.25199	4.25199	4.25199	4.25199	4.25199	4.25199	4.25199	4.25199	4.25199	4.25199	4.25199	4.25199	4.25199	43.4004	4.25199	52.8211	4.25199	4.25199	4.25199	22.1907	4.25199	4.25199	28.8165	9.50492	4.25199	4.25199	8.50398	4.25199	4.25199	4.25199	4.25199	19.86	4.25199	4.25199	4.25199	4.25199	4.25199	4.25199	4.25199	4.25199	4.25199	4.25199	4.25199	4.25199	4.25199
O60437	Periplakin (190 kDa paraneoplastic pemphigus antigen) (195 kDa cornified envelope precursor protein)	PPL	10.8572	10.8572	10.8572	10.8572	10.8572	10.8572	10.8572	10.8572	10.8572	10.8572	10.8572	10.8572	10.8572	10.8572	31.8094	10.8572	10.8572	24.5936	10.8572	10.8572	10.8572	31.9596	10.8572	10.8572	10.8572	10.8572	10.8572	10.8572	25.0168	10.8572	10.8572	10.8572	10.8572	10.8572	32.0033	10.8572	10.8572	10.8572	10.8572	10.8572	10.8572	10.8572	10.8572	10.8572	10.8572	10.8572
O60449	Lymphocyte antigen 75 (Ly-75) (C-type lectin domain family 13 member B) (DEC-205) (gp200-MR6) (CD antigen CD205)	LY75	8.82281	8.82281	8.82281	8.82281	8.82281	8.82281	8.82281	8.82281	8.82281	8.82281	8.82281	8.82281	8.82281	8.82281	8.82281	8.82281	8.82281	8.82281	8.82281	8.82281	8.82281	8.82281	8.82281	8.82281	8.82281	8.82281	8.82281	8.82281	8.82281	8.82281	8.82281	8.82281	8.82281	8.82281	8.82281	8.82281	8.82281	8.82281	8.82281	8.82281	8.82281	8.82281	8.82281	8.82281	8.82281	8.82281
O60462	Neuropilin-2 (Vascular endothelial cell growth factor 165 receptor 2)	NRP2	1037.8	560.574	39.2595	1015.02	601.019	619.339	39.2595	700.777	840.999	1070.5	39.2595	39.2595	39.2595	39.2595	39.2595	1119.16	39.2595	743.174	684.431	39.2595	290.832	39.2595	39.2595	39.2595	489.309	407.66	472.598	548.042	346.568	39.2595	39.2595	39.2595	39.2595	319.237	78.5191	248.112	283.015	39.2595	39.2595	909.657	39.2595	39.2595	39.2595	301.246	149.211	996.347
O60476	Mannosyl-oligosaccharide 1,2-alpha-mannosidase IB (EC 3.2.1.113) (Mannosidase alpha class 1A member 2) (Processing alpha-1,2-mannosidase IB) (Alpha-1,2-mannosidase IB)	MAN1A2	101.501	101.501	1010.13	1392.65	101.501	101.501	101.501	101.501	101.501	101.501	101.501	101.501	250.39	467.155	101.501	101.501	101.501	470.817	101.501	465.92	101.501	101.501	101.501	254.269	551.565	101.501	101.501	101.501	407.946	552.507	203.001	469.829	457.221	532.465	331.368	101.501	101.501	101.501	101.501	307.246	345.301	437.468	248.552	101.501	101.501	249.076
O60488	Long-chain-fatty-acid--CoA ligase 4 (EC 6.2.1.3) (Long-chain acyl-CoA synthetase 4) (LACS 4)	ACSL4	13.8257	13.8257	13.8257	13.8257	49.5132	13.8257	59.2722	13.8257	13.8257	13.8257	13.8257	13.8257	13.8257	13.8257	13.8257	13.8257	13.8257	34.8965	13.8257	13.8257	13.8257	13.8257	49.8138	13.8257	13.8257	48.548	13.8257	13.8257	13.8257	13.8257	38.5788	13.8257	27.6514	13.8257	13.8257	45.6058	13.8257	13.8257	13.8257	13.8257	13.8257	79.0217	13.8257	61.4922	41.7443	13.8257
O60493	Sorting nexin-3 (Protein SDP3)	SNX3	11.1253	11.1253	11.1253	11.1253	11.1253	11.1253	11.1253	11.1253	11.1253	11.1253	11.1253	11.1253	11.1253	11.1253	11.1253	11.1253	43.7702	11.1253	11.1253	11.1253	11.1253	11.1253	11.1253	11.1253	11.1253	11.1253	11.1253	11.1253	11.1253	11.1253	11.1253	11.1253	11.1253	11.1253	11.1253	11.1253	11.1253	11.1253	11.1253	11.1253	11.1253	11.1253	11.1253	11.1253	34.937	11.1253
O60499	Syntaxin-10 (Syn10)	STX10	20.7153	20.7153	20.7153	20.7153	20.7153	20.7153	20.7153	20.7153	20.7153	20.7153	20.7153	20.7153	20.7153	20.7153	20.7153	20.7153	20.7153	20.7153	20.7153	20.7153	20.7153	20.7153	45.5845	20.7153	20.7153	20.7153	20.7153	20.7153	20.7153	20.7153	20.7153	20.7153	41.7632	20.7153	20.7153	20.7153	20.7153	20.7153	20.7153	20.7153	20.7153	20.7153	20.7153	20.7153	20.7153	20.7153
O60502	Protein O-Glc0case (OGA) (EC 3.2.1.169) (Beta-N-acetylglucosaminidase) (Beta-N-acetylhexosaminidase) (Beta-hexosaminidase) (Meningioma-expressed antigen 5) (N-acetyl-beta-D-glucosaminidase) (N-acetyl-beta-glucosaminidase) (Nuclear cytoplasmic O-Glc0case and acetyltransferase) (NCOAT)	OGA	157.985	157.985	157.985	157.985	157.985	157.985	157.985	157.985	157.985	157.985	157.985	157.985	157.985	157.985	157.985	1016.38	157.985	157.985	157.985	157.985	752.587	554.982	157.985	157.985	315.969	157.985	157.985	157.985	157.985	157.985	157.985	1010.39	157.985	509.771	157.985	157.985	157.985	157.985	157.985	157.985	157.985	157.985	157.985	157.985	157.985	157.985
O60504	Vinexin (SH3-containing adapter molecule 1) (SCAM-1) (Sorbin and SH3 domain-containing protein 3)	SORBS3	7.13573	7.13573	7.13573	7.13573	7.13573	7.13573	7.13573	7.13573	7.13573	14.2715	7.13573	7.13573	7.13573	7.13573	7.13573	7.13573	7.13573	7.13573	7.13573	7.13573	7.13573	7.13573	7.13573	7.13573	7.13573	7.13573	7.13573	7.13573	30.7372	7.13573	7.13573	7.13573	7.13573	7.13573	7.13573	7.13573	7.13573	7.13573	7.13573	7.13573	7.13573	7.13573	7.13573	7.13573	7.13573	7.13573
O60506	Heterogeneous nuclear ribonucleoprotein Q (hnRNP Q) (Glycine- and tyrosine-rich R0-binding protein) (GRY-RBP) (NS1-associated protein 1) (Sy0ptotagmin-binding, cytoplasmic R0-interacting protein)	SYNCRIP	71.0146	136.008	81.9527	95.111	23.9062	23.9062	23.9062	23.9062	82.1757	53.06	100.318	81.0792	58.3671	144.166	164.386	86.1822	172.883	104.273	106.581	82.1492	77.4617	141.24	106.462	71.333	86.4346	78.2589	119.825	52.9735	100.312	129.806	47.8125	23.9062	269.977	72.2897	85.9686	153.417	88.8072	83.5774	23.9062	114.986	133.338	105.802	139.143	143.633	127.644	96.8166
O60508	Pre-mR0-processing factor 17 (Cell division cycle 40 homolog) (EH-binding protein 3) (Ehb3) (PRP17 homolog) (hPRP17)	CDC40	20.8237	20.8237	20.8237	20.8237	20.8237	20.8237	20.8237	20.8237	20.8237	20.8237	20.8237	20.8237	20.8237	20.8237	20.8237	20.8237	20.8237	20.8237	20.8237	20.8237	20.8237	20.8237	20.8237	20.8237	20.8237	20.8237	20.8237	20.8237	20.8237	20.8237	20.8237	20.8237	20.8237	20.8237	20.8237	20.8237	20.8237	20.8237	20.8237	20.8237	20.8237	41.6474	20.8237	20.8237	42.7088	20.8237
O60513	Beta-1,4-galactosyltransferase 4 (Beta-1,4-GalTase 4) (Beta4Gal-T4) (b4Gal-T4) (EC 2.4.1.-) (UDP-Gal:beta-Glc0c beta-1,4-galactosyltransferase 4) (UDP-galactose:beta-N-acetylglucosamine beta-1,4-galactosyltransferase 4) [Includes: N-acetyllactosamine synthase (EC 2.4.1.90) (0l synthase); Lactotriaosylceramide beta-1,4-galactosyltransferase (EC 2.4.1.275) (Beta-N-acetylglucosaminyl-glycolipid beta…	B4GALT4	17.5397	17.5397	100.267	17.5397	17.5397	17.5397	17.5397	17.5397	17.5397	17.5397	17.5397	17.5397	17.5397	48.7464	17.5397	17.5397	17.5397	17.5397	17.5397	17.5397	17.5397	17.5397	17.5397	17.5397	17.5397	17.5397	17.5397	17.5397	17.5397	17.5397	17.5397	17.5397	17.5397	17.5397	17.5397	17.5397	17.5397	17.5397	17.5397	17.5397	17.5397	17.5397	17.5397	17.5397	17.5397	17.5397
O60518	Ran-binding protein 6 (RanBP6)	RANBP6	140.468	140.468	140.468	140.468	140.468	140.468	140.468	140.468	140.468	140.468	140.468	140.468	140.468	140.468	140.468	140.468	140.468	140.468	140.468	140.468	140.468	140.468	140.468	140.468	140.468	140.468	140.468	140.468	140.468	140.468	140.468	140.468	140.468	140.468	140.468	140.468	140.468	140.468	140.468	140.468	140.468	140.468	140.468	280.937	140.468	140.468
O60524	Nuclear export mediator factor NEMF (Antigen NY-CO-1) (Serologically defined colon cancer antigen 1)	NEMF	28.8331	28.8331	28.8331	28.8331	28.8331	28.8331	28.8331	28.8331	28.8331	28.8331	28.8331	28.8331	28.8331	28.8331	28.8331	28.8331	28.8331	28.8331	28.8331	28.8331	28.8331	28.8331	28.8331	28.8331	28.8331	28.8331	28.8331	28.8331	28.8331	28.8331	28.8331	28.8331	28.8331	28.8331	28.8331	28.8331	28.8331	28.8331	28.8331	28.8331	28.8331	28.8331	28.8331	28.8331	28.8331	28.8331
O60547	GDP-mannose 4,6 dehydratase (EC 4.2.1.47) (GDP-D-mannose dehydratase) (GMD)	GMDS	140.283	133.215	379.272	258.275	205.673	297.929	31.3771	179.814	150.013	246.768	176.372	101.659	104.206	244.463	31.3771	200.131	84.1473	140.134	31.3771	31.3771	105.226	257.628	627.377	177.534	204.97	183.633	31.3771	181.636	107.499	140.406	335.933	423.252	417.274	31.3771	670.259	702.875	362.89	31.3771	31.3771	31.3771	456.561	441.679	818.347	723.406	325.742	62.7542
O60551	Glycylpeptide N-tetradecanoyltransferase 2 (EC 2.3.1.97) (Myristoyl-CoA:protein N-myristoyltransferase 2) (NMT 2) (Peptide N-myristoyltransferase 2) (Type II N-myristoyltransferase)	NMT2	16.3044	16.3044	16.3044	16.3044	16.3044	16.3044	16.3044	16.3044	16.3044	16.3044	16.3044	16.3044	16.3044	16.3044	16.3044	16.3044	16.3044	16.3044	16.3044	16.3044	16.3044	16.3044	16.3044	16.3044	16.3044	16.3044	16.3044	16.3044	16.3044	16.3044	16.3044	16.3044	16.3044	16.3044	16.3044	16.3044	16.3044	16.3044	16.3044	16.3044	16.3044	16.3044	16.3044	16.3044	16.3044	16.3044
O60563	Cyclin-T1 (CycT1) (Cyclin-T)	CCNT1	515.355	515.355	515.355	515.355	515.355	515.355	515.355	515.355	515.355	515.355	515.355	515.355	515.355	515.355	515.355	515.355	515.355	515.355	515.355	515.355	515.355	515.355	515.355	515.355	515.355	1030.71	515.355	515.355	515.355	515.355	515.355	515.355	515.355	515.355	515.355	515.355	515.355	515.355	515.355	515.355	515.355	515.355	515.355	515.355	515.355	515.355
O60565	Gremlin-1 (Cell proliferation-inducing gene 2 protein) (Cysteine knot superfamily 1, BMP antagonist 1) (DAN domain family member 2) (Down-regulated in Mos-transformed cells protein) (Increased in high glucose protein 2) (IHG-2)	GREM1	22.364	22.364	22.364	22.364	22.364	22.364	22.364	22.364	22.364	22.364	22.364	22.364	22.364	22.364	22.364	22.364	22.364	22.364	22.364	22.364	22.364	22.364	22.364	22.364	22.364	22.364	22.364	22.364	22.364	22.364	22.364	22.364	22.364	22.364	22.364	22.364	22.364	22.364	22.364	22.364	22.364	22.364	22.364	22.364	22.364	44.7279
O60568	Multifunctio0l procollagen lysine hydroxylase and glycosyltransferase LH3 [Includes: Procollagen-lysine,2-oxoglutarate 5-dioxyge0se 3 (EC 1.14.11.4) (Lysyl hydroxylase 3) (LH3); Procollagen glycosyltransferase (EC 2.4.1.50) (EC 2.4.1.66) (Galactosylhydroxylysine-glucosyltransferase) (Procollagen galactosyltransferase) (Procollagen glucosyltransferase)]	PLOD3	48.9951	48.9951	48.9951	163.136	48.9951	48.9951	151.554	48.9951	48.9951	48.9951	48.9951	48.9951	48.9951	48.9951	48.9951	48.9951	48.9951	186.2	48.9951	170.862	246.143	48.9951	282.731	132.032	267.766	126.547	48.9951	178.269	197.727	132.199	279.161	48.9951	48.9951	48.9951	48.9951	154.577	48.9951	48.9951	48.9951	48.9951	48.9951	48.9951	224.183	150.007	48.9951	48.9951
O60573	Eukaryotic translation initiation factor 4E type 2 (eIF-4E type 2) (eIF4E type 2) (Eukaryotic translation initiation factor 4E homologous protein) (Eukaryotic translation initiation factor 4E-like 3) (eIF4E-like protein 4E-LP) (mR0 cap-binding protein 4EHP) (h4EHP) (mR0 cap-binding protein type 3)	EIF4E2	11.143	11.143	11.143	11.143	11.143	11.143	11.143	11.143	11.143	11.143	11.143	11.143	11.143	11.143	11.143	11.143	11.143	11.143	11.143	11.143	11.143	11.143	11.143	11.143	11.143	11.143	11.143	11.143	11.143	11.143	11.143	11.143	11.143	11.143	11.143	11.143	11.143	11.143	11.143	11.143	11.143	11.143	11.143	11.143	11.143	11.143
O60610	Protein diaphanous homolog 1 (Diaphanous-related formin-1) (DRF1)	DIAPH1	23.9178	22.4679	70.5023	6.41073	6.41073	6.41073	95.5285	6.41073	6.41073	6.41073	6.41073	65.2563	12.8215	38.304	6.41073	6.41073	6.41073	52.6739	6.41073	37.0532	6.41073	6.41073	32.7682	71.5297	61.2946	46.7055	66.607	113.815	6.41073	45.6914	48.847	6.41073	36.6564	42.7079	6.41073	35.8494	45.3825	6.41073	6.41073	6.41073	32.2666	43.0954	45.894	91.8535	6.41073	26.9635
O60613	Selenoprotein F (15 kDa selenoprotein)	SELENOF	6.856	6.856	6.856	6.856	6.856	6.856	6.856	6.856	6.856	6.856	6.856	6.856	6.856	6.856	6.856	6.856	6.856	6.856	6.856	6.856	6.856	6.856	25.413	6.856	6.856	6.856	20.0716	6.856	29.2825	6.856	19.2433	6.856	22.1414	6.856	6.856	6.856	6.856	6.856	6.856	6.856	6.856	6.856	31.3612	6.856	22.5359	6.856
O60635	Tetraspanin-1 (Tspan-1) (Tetraspan NET-1) (Tetraspanin TM4-C)	TSPAN1	90.7502	90.7502	90.7502	90.7502	90.7502	90.7502	90.7502	90.7502	90.7502	90.7502	90.7502	90.7502	90.7502	90.7502	90.7502	90.7502	90.7502	90.7502	90.7502	90.7502	90.7502	90.7502	90.7502	90.7502	90.7502	90.7502	90.7502	90.7502	90.7502	90.7502	90.7502	90.7502	90.7502	90.7502	90.7502	90.7502	90.7502	90.7502	90.7502	90.7502	90.7502	90.7502	90.7502	90.7502	90.7502	90.7502
O60645	Exocyst complex component 3 (Exocyst complex component Sec6)	EXOC3	21.764	21.764	43.5281	21.764	21.764	21.764	21.764	21.764	21.764	21.764	21.764	21.764	21.764	21.764	21.764	21.764	21.764	21.764	21.764	21.764	21.764	21.764	21.764	21.764	21.764	21.764	21.764	21.764	21.764	21.764	21.764	74.8722	21.764	21.764	21.764	60.984	21.764	21.764	21.764	21.764	21.764	21.764	21.764	50.115	21.764	21.764
O60656	UDP-glucuronosyltransferase 1-9 (UDPGT 1-9) (UGT1*9) (UGT1-09) (UGT1.9) (EC 2.4.1.17) (UDP-glucuronosyltransferase 1-I) (UGT-1I) (UGT1I) (UDP-glucuronosyltransferase 1A9) (lugP4)	UGT1A9	20.5768	20.5768	20.5768	20.5768	20.5768	20.5768	41.1536	20.5768	20.5768	20.5768	20.5768	20.5768	20.5768	20.5768	20.5768	20.5768	20.5768	20.5768	20.5768	20.5768	20.5768	20.5768	20.5768	20.5768	20.5768	20.5768	20.5768	20.5768	20.5768	20.5768	20.5768	20.5768	20.5768	20.5768	20.5768	20.5768	20.5768	20.5768	20.5768	20.5768	20.5768	20.5768	20.5768	20.5768	20.5768	20.5768
O60664	Perilipin-3 (47 kDa mannose 6-phosphate receptor-binding protein) (47 kDa MPR-binding protein) (Cargo selection protein TIP47) (Mannose-6-phosphate receptor-binding protein 1) (Placental protein 17) (PP17)	PLIN3	196.023	269.878	167.465	391.143	187.591	112.081	140.989	115.159	166.491	202.519	177.302	216.105	67.1955	246.344	33.5978	210.567	349.219	70.0008	135.171	390.368	129.366	124.21	268.334	230.202	70.9001	162.798	179.538	121.304	250.266	159.222	173.674	272.333	215.783	183.183	219.465	196.676	149.728	99.3599	184.599	157.872	195.853	236.341	143.88	292.033	103.401	126.308
O60684	Importin subunit alpha-7 (Karyopherin subunit alpha-6)	KPNA6	15.7423	15.7423	15.7423	15.7423	15.7423	15.7423	15.7423	15.7423	15.7423	15.7423	15.7423	15.7423	15.7423	15.7423	15.7423	15.7423	15.7423	53.8443	15.7423	15.7423	15.7423	15.7423	15.7423	15.7423	15.7423	15.7423	15.7423	15.7423	15.7423	15.7423	15.7423	15.7423	15.7423	15.7423	53.6694	15.7423	15.7423	15.7423	15.7423	15.7423	15.7423	71.9645	15.7423	15.7423	45.3047	15.7423
O60701	UDP-glucose 6-dehydroge0se (UDP-Glc dehydroge0se) (UDP-GlcDH) (UDPGDH) (EC 1.1.1.22)	UGDH	823.357	1847.11	2042.11	282.522	739.98	1379.33	407.035	484.715	1388	321.192	778.358	462.799	947.692	2051.49	636.935	912.795	828.788	413.323	598.933	234.52	566.818	331.417	455.668	846.884	313.598	613.906	320.661	1277.08	647.783	367.267	296.077	761.211	431.789	401.814	726.383	419.247	744.915	1342.62	141.801	350.742	335.11	392.385	527.336	1252.82	631.558	254.944
O60711	Leupaxin	LPXN	3.07228	3.07228	3.07228	3.07228	3.07228	3.07228	3.07228	3.07228	3.07228	3.07228	3.07228	3.07228	3.07228	3.07228	3.07228	3.07228	3.07228	3.07228	3.07228	3.07228	3.07228	3.07228	3.07228	3.07228	3.07228	3.07228	17.2243	3.07228	3.07228	28.245	3.07228	3.07228	3.07228	3.07228	3.07228	3.07228	3.07228	3.07228	3.07228	28.467	3.07228	3.07228	3.07228	3.07228	3.07228	3.07228
O60716	Catenin delta-1 (Cadherin-associated Src substrate) (CAS) (p120 catenin) (p120(ctn)) (p120(cas))	CTNND1	272.368	287.375	289.061	267.557	215.619	219.636	109.579	150.88	197.232	133.578	169.224	192.079	292.732	392.906	291.862	170.189	251.99	103.626	320.345	32.5718	236.274	32.5718	177.467	296.317	139.292	118.236	32.5718	192.458	124.557	32.5718	163.832	294.28	175.289	185.52	328.722	263.251	150.035	178.327	32.5718	32.5718	196.955	164.059	253.731	149.594	265.091	32.5718
O60739	Eukaryotic translation initiation factor 1b (eIF1b) (Protein translation factor SUI1 homolog GC20)	EIF1B	79.5753	19.7431	19.7431	19.7431	130.417	197.28	19.7431	19.7431	118.473	80.77	19.7431	412.332	39.4862	83.5874	19.7431	19.7431	19.7431	19.7431	19.7431	19.7431	135.422	19.7431	19.7431	19.7431	115.914	117.422	19.7431	19.7431	19.7431	172.579	19.7431	141.589	19.7431	100.31	19.7431	19.7431	115.782	156.786	19.7431	159.961	150.136	117.162	19.7431	19.7431	19.7431	182.574
O60749	Sorting nexin-2 (Transformation-related gene 9 protein) (TRG-9)	SNX2	212.436	216.525	118.028	116.388	170.614	174.271	151.829	191.223	206.753	112.715	173.485	170.198	284.053	166.159	150.639	133.249	162.648	152.934	211.054	158.923	120.074	125.165	174.189	196.997	123.673	133.807	241.097	134.825	165.429	240.822	108.683	163.176	147.22	155.172	167.867	120.698	161.782	173.274	161.911	200.551	174.625	210.485	123.657	123.227	159.759	173.354
O60760	Hematopoietic prostaglandin D synthase (H-PGDS) (EC 5.3.99.2) (GST class-sigma) (Glutathione S-transferase) (EC 2.5.1.18) (Glutathione-dependent PGD synthase) (Glutathione-requiring prostaglandin D synthase) (Prostaglandin-H2 D-isomerase)	HPGDS	1.75926	1.75926	1.75926	1.75926	1.75926	1.75926	1.75926	1.75926	1.75926	1.75926	1.75926	1.75926	1.75926	1.75926	1.75926	1.75926	1.75926	1.75926	1.75926	1.75926	1.75926	1.75926	1.75926	1.75926	1.75926	1.75926	1.75926	1.75926	1.75926	1.75926	1.75926	1.75926	1.75926	1.75926	1.75926	1.75926	1.75926	1.75926	1.75926	1.75926	1.75926	1.75926	1.75926	1.75926	1.75926	1.75926
O60762	Dolichol-phosphate mannosyltransferase subunit 1 (EC 2.4.1.83) (Dolichol-phosphate mannose synthase subunit 1) (DPM synthase subunit 1) (Dolichyl-phosphate beta-D-mannosyltransferase subunit 1) (Mannose-P-dolichol synthase subunit 1) (MPD synthase subunit 1)	DPM1	4.5599	4.5599	50.6945	94.4206	4.5599	4.5599	58.0978	4.5599	4.5599	4.5599	4.5599	4.5599	4.5599	4.5599	74.9166	4.5599	4.5599	4.5599	4.5599	4.5599	4.5599	4.5599	4.5599	49.9167	4.5599	40.7451	4.5599	4.5599	4.5599	4.5599	4.5599	4.5599	4.5599	4.5599	4.5599	4.5599	4.5599	4.5599	4.5599	4.5599	4.5599	4.5599	4.5599	35.6672	17.1569	4.5599
O60763	General vesicular transport factor p115 (Protein USO1 homolog) (Transcytosis-associated protein) (TAP) (Vesicle-docking protein)	USO1	80.0019	188.292	272.309	117.535	133.178	116.159	268.343	63.176	91.0676	87.8663	119.509	104.528	134.471	268.04	127.74	242.44	73.9043	137.269	28.639	78.437	183.805	125.05	118.407	127.72	129.328	127.983	189.312	130.626	111.72	237.59	95.7333	141.251	110.505	150.558	157.195	127.15	133.104	190.719	57.2779	113.015	126.266	182.597	139.184	338.157	137.822	87.5757
O60783	28S ribosomal protein S14, mitochondrial (MRP-S14) (S14mt) (Mitochondrial small ribosomal subunit protein uS14m)	MRPS14	16.6849	88.5828	16.6849	98.1761	16.6849	16.6849	16.6849	16.6849	16.6849	16.6849	16.6849	16.6849	78.0448	16.6849	16.6849	16.6849	16.6849	55.4925	16.6849	16.6849	16.6849	16.6849	16.6849	94.8596	16.6849	16.6849	16.6849	16.6849	16.6849	16.6849	16.6849	16.6849	16.6849	16.6849	16.6849	16.6849	16.6849	16.6849	16.6849	16.6849	67.3633	16.6849	60.8372	16.6849	99.9496	16.6849
O60784	Target of Myb protein 1	TOM1	21.5094	3.51266	50.3612	101.862	52.1414	3.51266	67.556	44.8536	32.6406	3.51266	7.02533	3.51266	26.4463	100.55	3.51266	69.746	26.1335	3.51266	3.51266	3.51266	112.016	3.51266	29.1233	3.51266	170.634	56.0191	3.51266	64.0184	25.7926	231.565	37.5511	3.51266	25.5324	3.51266	50.2526	3.51266	3.51266	3.51266	3.51266	58.5563	3.51266	3.51266	3.51266	45.2637	11.2682	3.51266
O60825	6-phosphofructo-2-ki0se/fructose-2,6-bisphosphatase 2 (6PF-2-K/Fru-2,6-P2ase 2) (PFK/FBPase 2) (6PF-2-K/Fru-2,6-P2ase heart-type isozyme) [Includes: 6-phosphofructo-2-ki0se (EC 2.7.1.105); Fructose-2,6-bisphosphatase (EC 3.1.3.46)]	PFKFB2	7.12391	7.12391	46.5131	7.12391	7.12391	16.6524	7.12391	7.12391	7.12391	7.12391	7.12391	7.12391	7.12391	7.12391	7.12391	7.12391	7.12391	39.3936	7.12391	7.12391	7.12391	7.12391	7.12391	40.7749	43.6698	7.12391	7.12391	24.7153	7.12391	7.12391	7.12391	7.12391	7.12391	7.12391	23.3369	7.12391	7.12391	7.12391	7.12391	7.12391	7.12391	7.12391	26.3794	98.7778	14.2478	7.12391
O60826	Coiled-coil domain-containing protein 22	CCDC22	10.3765	10.3765	10.3765	10.3765	10.3765	10.3765	10.3765	10.3765	10.3765	10.3765	10.3765	10.3765	25.7181	44.2218	10.3765	10.3765	10.3765	10.3765	10.3765	10.3765	10.3765	10.3765	10.3765	49.3484	10.3765	42.6077	34.9786	10.3765	32.1937	10.3765	10.3765	10.3765	10.3765	10.3765	10.3765	10.3765	10.3765	10.3765	10.3765	10.3765	10.3765	10.3765	10.3765	50.2327	10.3765	10.3765
O60831	PRA1 family protein 2	PRAF2	19.5011	19.5011	19.5011	19.5011	19.5011	19.5011	232.544	19.5011	19.5011	19.5011	19.5011	19.5011	91.5219	19.5011	19.5011	19.5011	19.5011	19.5011	19.5011	19.5011	19.5011	19.5011	19.5011	19.5011	19.5011	19.5011	151.213	19.5011	19.5011	19.5011	19.5011	19.5011	19.5011	19.5011	19.5011	19.5011	19.5011	79.9793	178.568	19.5011	19.5011	19.5011	19.5011	19.5011	77.5079	19.5011
O60832	H/ACA ribonucleoprotein complex subunit DKC1 (EC 5.4.99.-) (CBF5 homolog) (Dyskerin) (Nopp140-associated protein of 57 kDa) (Nucleolar protein 0P57) (Nucleolar protein family A member 4) (snoRNP protein DKC1)	DKC1	17.6139	93.2894	55.8961	95.5839	28.6019	74.8705	64.0807	55.6136	73.422	8.80696	64.6465	97.2185	65.4222	119.448	181.939	31.9004	110.743	101.132	159.841	75.625	110.771	207.979	72.612	75.9458	83.2381	41.355	63.5417	60.1177	150.824	48.1862	144.116	133.637	135.859	62.5748	113.906	142.876	118.614	82.8814	8.80696	28.8328	120.091	70.5378	94.2005	50.3614	108.161	42.8453
O60841	Eukaryotic translation initiation factor 5B (eIF-5B) (EC 3.6.5.3) (Translation initiation factor IF-2)	EIF5B	49.9711	13.8448	54.4291	83.4055	27.6896	13.8448	13.8448	13.8448	13.8448	13.8448	13.8448	13.8448	13.8448	13.8448	13.8448	42.4271	13.8448	34.2603	13.8448	13.8448	13.8448	42.5268	127.824	46.4134	13.8448	36.6536	13.8448	13.8448	13.8448	55.7428	13.8448	13.8448	132.522	13.8448	86.0213	100.807	37.4613	13.8448	13.8448	13.8448	76.8178	53.787	103.088	77.5233	96.8852	13.8448
O60844	Zymogen granule membrane protein 16 (Zymogen granule protein 16) (hZG16) (Secretory lectin ZG16)	ZG16	180.28	195.331	720.24	35.797	461.328	247.27	6.91167	142.802	126.626	72.0354	146.271	43.3142	121.296	456.229	6.91167	360.306	6.91167	6.91167	6.91167	6.91167	6.91167	6.91167	157.609	117.976	6.91167	106.701	44.1213	92.7812	6.91167	57.5132	27.4147	6.91167	6.91167	6.91167	6.91167	6.91167	239.696	300.283	6.91167	6.91167	6.91167	6.91167	6.91167	6.91167	6.91167	6.91167
O60869	Endothelial differentiation-related factor 1 (EDF-1) (Multiprotein-bridging factor 1) (MBF1)	EDF1	120.61	13.7869	72.4334	84.2665	87.5463	13.7869	13.7869	76.873	13.7869	13.7869	90.8916	13.7869	13.7869	13.7869	44.1791	13.7869	13.7869	13.7869	139.298	13.7869	13.7869	13.7869	158.841	47.1169	13.7869	13.7869	13.7869	13.7869	13.7869	59.3856	116.956	13.7869	118.757	13.7869	163.74	203.485	115.41	13.7869	13.7869	13.7869	115.167	142.245	153.91	58.1842	198.484	13.7869
O60879	Protein diaphanous homolog 2 (Diaphanous-related formin-2) (DRF2)	DIAPH2	0.215001	26.7327	73.672	138.389	0.215001	0.215001	75.0489	0.215001	0.215001	0.215001	0.215001	0.215001	11.994	0.215001	70.833	0.215001	0.215001	0.215001	0.215001	0.215001	47.2569	0.215001	50.9385	86.4136	0.215001	0.215001	0.215001	0.215001	63.4281	0.215001	12.4066	53.4021	52.4544	0.215001	0.215001	0.215001	0.215001	0.215001	0.215001	0.215001	0.215001	0.215001	0.215001	98.826	0.215001	0.215001
O60884	D0J homolog subfamily A member 2 (Cell cycle progression restoration gene 3 protein) (Dnj3) (Dj3) (HIRA-interacting protein 4) (Re0l carcinoma antigen NY-REN-14)	DNAJA2	9.68925	9.68925	9.68925	9.68925	37.3115	9.68925	9.68925	9.68925	9.68925	9.68925	9.68925	28.0798	9.68925	9.68925	9.68925	9.68925	9.68925	9.68925	9.68925	9.68925	9.68925	9.68925	19.3785	9.68925	54.5054	44.1352	9.68925	71.5725	9.68925	9.68925	47.2952	9.68925	9.68925	9.68925	9.68925	37.9055	9.68925	9.68925	9.68925	9.68925	9.68925	56.1996	67.1462	9.68925	56.6418	9.68925
O60885	Bromodomain-containing protein 4 (Protein HUNK1)	BRD4	14.3317	14.3317	14.3317	14.3317	14.3317	14.3317	14.3317	14.3317	14.3317	14.3317	14.3317	14.3317	14.3317	14.3317	14.3317	14.3317	14.3317	14.3317	14.3317	14.3317	14.3317	14.3317	14.3317	14.3317	14.3317	14.3317	14.3317	14.3317	14.3317	14.3317	14.3317	14.3317	14.3317	14.3317	14.3317	14.3317	14.3317	14.3317	14.3317	14.3317	14.3317	14.3317	14.3317	14.3317	14.3317	14.3317
O60888	Protein CutA (Acetylcholinesterase-associated protein) (Brain acetylcholinesterase putative membrane anchor)	CUTA	6250.91	2508.21	1557.04	3701.51	1952.58	7062.78	386.412	5787.63	4739.06	3430.67	4899.38	3414.92	2830	2122.32	2229.67	3270.37	5523.03	2913.02	1928.59	1318.89	4072.89	3005.6	1303.4	1037.02	3619.38	1735.05	3629.74	2395.77	5360.18	1253.33	1321.8	7566.48	1415.05	1597.28	193.206	1102.29	2405.11	9036.08	1850.68	3005.29	1919.27	1013.11	1977.44	1383.21	1526.03	3257.67
O60925	Prefoldin subunit 1	PFDN1	34.9035	34.9035	34.9035	34.9035	34.9035	34.9035	71.3586	34.9035	34.9035	34.9035	34.9035	34.9035	34.9035	34.9035	34.9035	34.9035	34.9035	112.821	34.9035	34.9035	34.9035	34.9035	34.9035	34.9035	34.9035	34.9035	34.9035	34.9035	34.9035	34.9035	112.021	34.9035	34.9035	34.9035	34.9035	108.195	105.671	34.9035	34.9035	34.9035	89.8273	123.272	34.9035	98.7611	34.9035	34.9035
O60927	E3 ubiquitin-protein ligase PPP1R11 (EC 2.3.2.27) (Hemochromatosis candidate gene V protein) (HCG V) (Protein phosphatase 1 regulatory subunit 11) (Protein phosphatase inhibitor 3)	PPP1R11	65.9288	22.6193	22.6193	22.6193	64.8882	22.6193	22.6193	22.6193	80.3357	22.6193	22.6193	22.6193	22.6193	22.6193	22.6193	22.6193	22.6193	96.2053	169.172	22.6193	22.6193	22.6193	22.6193	65.3905	101.715	91.7306	22.6193	22.6193	99.1445	115.102	22.6193	22.6193	88.7417	92.8904	104.252	193.867	59.0565	79.8293	22.6193	22.6193	99.1762	121.734	22.6193	195.241	22.6193	222.01
O60936	Nucleolar protein 3 (Apoptosis repressor with CARD) (Muscle-enriched cytoplasmic protein) (Myp) (Nucleolar protein of 30 kDa) (Nop30)	NOL3	12.5986	12.5986	25.1972	12.5986	12.5986	12.5986	12.5986	12.5986	12.5986	12.5986	12.5986	12.5986	12.5986	12.5986	12.5986	12.5986	12.5986	12.5986	12.5986	12.5986	12.5986	12.5986	12.5986	12.5986	12.5986	12.5986	12.5986	12.5986	12.5986	12.5986	12.5986	12.5986	12.5986	12.5986	12.5986	12.5986	12.5986	12.5986	12.5986	12.5986	12.5986	12.5986	12.5986	12.5986	12.5986	12.5986
O75015	Low affinity immunoglobulin gamma Fc region receptor III-B (Fc-gamma RIII-beta) (Fc-gamma RIII) (Fc-gamma RIIIb) (FcRIII) (FcRIIIb) (FcR-10) (IgG Fc receptor III-1) (CD antigen CD16b)	FCGR3B	54.2379	54.2379	54.2379	54.2379	54.2379	54.2379	54.2379	54.2379	54.2379	54.2379	54.2379	54.2379	54.2379	54.2379	54.2379	54.2379	54.2379	54.2379	54.2379	54.2379	54.2379	54.2379	54.2379	54.2379	54.2379	54.2379	108.476	54.2379	54.2379	54.2379	54.2379	54.2379	54.2379	54.2379	54.2379	54.2379	54.2379	54.2379	54.2379	54.2379	54.2379	54.2379	54.2379	54.2379	54.2379	54.2379
O75023	Leukocyte immunoglobulin-like receptor subfamily B member 5 (CD85 antigen-like family member C) (Leukocyte immunoglobulin-like receptor 8) (LIR-8) (CD antigen CD85c)	LILRB5	5.80996	5.80996	5.80996	5.80996	5.80996	5.80996	5.80996	5.80996	5.80996	5.80996	5.80996	5.80996	5.80996	5.80996	5.80996	5.80996	5.80996	5.80996	5.80996	5.80996	5.80996	5.80996	5.80996	17.8257	5.80996	11.6199	5.80996	5.80996	5.80996	5.80996	5.80996	5.80996	5.80996	5.80996	5.80996	5.80996	5.80996	5.80996	5.80996	5.80996	5.80996	5.80996	5.80996	5.80996	5.80996	5.80996
O75027	ATP-binding cassette sub-family B member 7, mitochondrial (ATP-binding cassette transporter 7) (ABC transporter 7 protein)	ABCB7	5.83788	5.83788	5.83788	13.8123	5.83788	5.83788	5.83788	5.83788	5.83788	5.83788	5.83788	5.83788	5.83788	5.83788	5.83788	5.83788	5.83788	5.83788	5.83788	5.83788	5.83788	5.83788	5.83788	14.618	5.83788	5.83788	5.83788	5.83788	5.83788	5.83788	5.83788	5.83788	5.83788	5.83788	5.83788	5.83788	5.83788	5.83788	5.83788	5.83788	5.83788	5.83788	5.83788	5.83788	11.6758	5.83788
O75044	SLIT-ROBO Rho GTPase-activating protein 2 (srGAP2) (Formin-binding protein 2) (Rho GTPase-activating protein 34)	SRGAP2	3238.3	3238.3	3238.3	3238.3	3238.3	3238.3	3238.3	3238.3	3238.3	3238.3	3238.3	3238.3	3238.3	3238.3	3238.3	3238.3	3238.3	3238.3	3238.3	6476.6	3238.3	3238.3	3238.3	3238.3	3238.3	3238.3	3238.3	3238.3	3238.3	3238.3	3238.3	3238.3	3238.3	3238.3	3238.3	3238.3	3238.3	3238.3	3238.3	3238.3	3238.3	3238.3	3238.3	3238.3	3238.3	3238.3
O75051	Plexin-A2 (Semaphorin receptor OCT)	PLXNA2	398.118	398.118	398.118	398.118	398.118	398.118	398.118	398.118	398.118	398.118	398.118	398.118	398.118	398.118	398.118	398.118	398.118	398.118	398.118	398.118	398.118	398.118	398.118	398.118	398.118	398.118	398.118	398.118	398.118	398.118	398.118	398.118	398.118	398.118	398.118	398.118	398.118	398.118	398.118	398.118	398.118	398.118	398.118	398.118	398.118	398.118
O75063	Glycosaminoglycan xylosylki0se (EC 2.7.1.-) (Xylose ki0se)	FAM20B	103.573	103.573	103.573	103.573	103.573	103.573	103.573	103.573	103.573	103.573	103.573	207.145	103.573	103.573	103.573	103.573	103.573	103.573	103.573	103.573	103.573	103.573	103.573	103.573	103.573	103.573	103.573	103.573	103.573	103.573	103.573	103.573	103.573	103.573	103.573	103.573	103.573	103.573	103.573	103.573	103.573	103.573	103.573	103.573	103.573	103.573
O75083	WD repeat-containing protein 1 (Actin-interacting protein 1) (AIP1) (NORI-1)	WDR1	1385.22	1132.58	1352.12	1341.4	1355.65	932.297	1331.08	1259.42	1358.78	683.249	1447.39	1198.91	1171.9	1387.26	1324.01	955.937	1733.72	1074.91	1752.51	1800.57	863.059	1627.01	1688.77	1441.1	880.767	1311.12	1182.58	1017.57	1569.42	1148.15	1881.21	965.294	1509.6	1033.01	1844.19	1039.18	1221.86	1051.63	1463.71	928.111	1279.92	1760.59	1095.45	1225.82	1716.2	982.504
O75110	Probable phospholipid-transporting ATPase IIA (EC 7.6.2.1) (ATPase class II type 9A)	ATP9A	6.58694	6.58694	6.58694	6.58694	6.58694	6.58694	6.58694	6.58694	6.58694	6.58694	6.58694	6.58694	6.58694	6.58694	45.7892	6.58694	6.58694	6.58694	6.58694	6.58694	6.58694	6.58694	6.58694	6.58694	6.58694	6.58694	6.58694	6.58694	6.58694	6.58694	6.58694	6.58694	6.58694	6.58694	6.58694	6.58694	6.58694	6.58694	6.58694	6.58694	6.58694	6.58694	6.58694	6.58694	6.58694	6.58694
O75112	LIM domain-binding protein 3 (Protein cypher) (Z-band alter0tively spliced PDZ-motif protein)	LDB3	60.6183	60.6183	154.754	60.6183	60.6183	60.6183	246.892	60.6183	60.6183	121.237	133.776	201.365	60.6183	146.603	205.819	60.6183	60.6183	60.6183	608.06	60.6183	60.6183	217.591	60.6183	60.6183	60.6183	60.6183	60.6183	60.6183	60.6183	60.6183	60.6183	60.6183	60.6183	60.6183	60.6183	60.6183	60.6183	60.6183	319.75	60.6183	60.6183	60.6183	60.6183	168.464	60.6183	60.6183
O75116	Rho-associated protein ki0se 2 (EC 2.7.11.1) (Rho ki0se 2) (Rho-associated, coiled-coil-containing protein ki0se 2) (Rho-associated, coiled-coil-containing protein ki0se II) (ROCK-II) (p164 ROCK-2)	ROCK2	9.78108	9.78108	37.121	38.9075	9.78108	9.78108	9.78108	9.78108	9.78108	19.5622	9.78108	9.78108	9.78108	9.78108	9.78108	35.3909	9.78108	9.78108	9.78108	9.78108	9.78108	9.78108	105.749	22.8384	9.78108	33.3178	52.003	35.5861	81.7938	9.78108	110.459	95.0603	52.6688	23.7741	83.542	9.78108	50.3612	9.78108	9.78108	9.78108	71.7338	9.78108	50.6778	39.295	46.3581	9.78108
O75122	CLIP-associating protein 2 (Cytoplasmic linker-associated protein 2) (Protein Orbit homolog 2) (hOrbit2)	CLASP2	1.75839	1.75839	1.75839	1.75839	1.75839	1.75839	1.75839	1.75839	1.75839	1.75839	1.75839	1.75839	1.75839	8.05334	1.75839	1.75839	1.75839	1.75839	1.75839	1.75839	1.75839	1.75839	1.75839	1.75839	1.75839	1.75839	1.75839	1.75839	1.75839	1.75839	1.75839	1.75839	4.64024	1.75839	1.75839	1.75839	1.75839	1.75839	1.75839	1.75839	1.75839	1.75839	1.75839	1.75839	1.75839	1.75839
O75127	Pentatricopeptide repeat-containing protein 1, mitochondrial	PTCD1	120.068	120.068	120.068	541.577	120.068	120.068	120.068	120.068	675.713	240.135	120.068	120.068	120.068	120.068	120.068	1326.78	120.068	120.068	120.068	120.068	120.068	120.068	120.068	120.068	120.068	120.068	120.068	120.068	120.068	120.068	120.068	120.068	120.068	120.068	120.068	120.068	120.068	120.068	120.068	120.068	120.068	120.068	120.068	120.068	120.068	120.068
O75131	Copine-3 (Copine III)	CPNE3	22.257	22.257	22.257	296.153	22.257	22.257	255.67	77.2832	22.257	22.257	95.4209	22.257	121.563	131.656	158.146	22.257	22.257	57.3941	22.257	22.257	61.4707	22.257	22.257	159.03	69.2059	157.214	22.257	22.257	22.257	171.731	126.52	22.257	22.257	22.257	108.87	75.1073	60.5895	22.257	84.9427	22.257	75.2777	22.257	118.474	113.112	107.896	44.5141
O75146	Huntingtin-interacting protein 1-related protein (HIP1-related protein) (Huntingtin-interacting protein 12) (HIP-12)	HIP1R	8.13038	8.13038	502.179	8.13038	8.13038	8.13038	555.406	8.13038	8.13038	8.13038	8.13038	465.935	8.13038	175.445	799.006	8.13038	8.13038	8.13038	724.025	1007.6	8.13038	610.906	8.13038	8.13038	8.13038	112.211	8.13038	8.13038	8.13038	8.13038	8.13038	8.13038	8.13038	8.13038	8.13038	8.13038	8.13038	8.13038	1525.34	8.13038	8.13038	8.13038	8.13038	188.836	8.13038	8.13038
O75150	E3 ubiquitin-protein ligase BRE1B (BRE1-B) (EC 2.3.2.27) (95 kDa retinoblastoma-associated protein) (RBP95) (RING finger protein 40) (RING-type E3 ubiquitin transferase BRE1B)	RNF40	17.9279	17.9279	17.9279	17.9279	17.9279	17.9279	17.9279	17.9279	17.9279	17.9279	17.9279	38.5652	17.9279	17.9279	17.9279	17.9279	17.9279	60.318	17.9279	17.9279	17.9279	17.9279	17.9279	17.9279	17.9279	17.9279	17.9279	17.9279	17.9279	17.9279	17.9279	17.9279	17.9279	17.9279	17.9279	17.9279	17.9279	35.8558	17.9279	17.9279	17.9279	17.9279	17.9279	17.9279	17.9279	17.9279
O75153	Clustered mitochondria protein homolog	CLUH	12.9853	12.9853	12.9853	12.9853	37.5966	44.8678	12.9853	12.9853	36.4016	12.9853	12.9853	12.9853	12.9853	12.9853	94.6482	43.4261	12.9853	66.6061	12.9853	12.9853	52.7409	12.9853	102.469	12.9853	31.5831	12.9853	38.1531	25.9706	12.9853	12.9853	12.9853	58.232	66.4564	66.6448	47.6507	58.8176	67.1797	12.9853	12.9853	38.761	12.9853	77.7236	105.996	70.2804	104.248	12.9853
O75155	Cullin-associated NEDD8-dissociated protein 2 (Cullin-associated and neddylation-dissociated protein 2) (Epididymis tissue protein Li 169) (TBP-interacting protein of 120 kDa B) (TBP-interacting protein 120B) (p120 CAND2)	CAND2	15.1976	15.1976	15.1976	15.1976	15.1976	15.1976	15.1976	15.1976	15.1976	15.1976	15.1976	15.1976	15.1976	15.1976	15.1976	15.1976	15.1976	15.1976	15.1976	15.1976	15.1976	15.1976	15.1976	15.1976	15.1976	15.1976	15.1976	15.1976	15.1976	15.1976	15.1976	15.1976	15.1976	194.191	15.1976	15.1976	15.1976	15.1976	15.1976	15.1976	15.1976	15.1976	15.1976	15.1976	15.1976	15.1976
O75165	D0J homolog subfamily C member 13 (Required for receptor-mediated endocytosis 8) (RME-8)	DNAJC13	3.9282	3.9282	15.9009	18.815	3.9282	3.9282	15.9406	3.9282	3.9282	3.9282	3.9282	3.9282	3.9282	3.9282	3.9282	3.9282	3.9282	3.9282	3.9282	3.9282	3.9282	3.9282	3.9282	18.4636	3.9282	14.6032	3.9282	3.9282	3.9282	3.9282	3.9282	3.9282	3.9282	3.9282	3.9282	3.9282	3.9282	3.9282	3.9282	3.9282	3.9282	3.9282	3.9282	12.7062	3.9282	3.9282
O75170	Serine/threonine-protein phosphatase 6 regulatory subunit 2 (SAPS domain family member 2)	PPP6R2	14.1887	14.1887	14.1887	14.1887	14.1887	14.1887	14.1887	14.1887	14.1887	14.1887	14.1887	14.1887	14.1887	14.1887	14.1887	14.1887	14.1887	14.1887	14.1887	14.1887	14.1887	14.1887	36.2346	14.1887	14.1887	14.1887	14.1887	14.1887	14.1887	14.1887	14.1887	14.1887	14.1887	14.1887	14.1887	14.1887	14.1887	14.1887	14.1887	14.1887	14.1887	14.1887	14.1887	14.1887	14.1887	14.1887
O75175	CCR4-NOT transcription complex subunit 3 (CCR4-associated factor 3) (Leukocyte receptor cluster member 2)	CNOT3	17.9114	17.9114	17.9114	17.9114	17.9114	17.9114	17.9114	17.9114	17.9114	17.9114	17.9114	17.9114	17.9114	17.9114	17.9114	17.9114	17.9114	17.9114	17.9114	17.9114	17.9114	17.9114	17.9114	17.9114	17.9114	17.9114	17.9114	17.9114	17.9114	17.9114	17.9114	17.9114	17.9114	17.9114	17.9114	17.9114	17.9114	17.9114	17.9114	17.9114	17.9114	17.9114	17.9114	17.9114	17.9114	17.9114
O75179	Ankyrin repeat domain-containing protein 17 (Gene trap ankyrin repeat protein) (Serologically defined breast cancer antigen NY-BR-16)	ANKRD17	129.028	373.986	129.028	129.028	129.028	129.028	129.028	129.028	129.028	129.028	129.028	129.028	307.879	129.028	129.028	129.028	129.028	129.028	129.028	129.028	129.028	129.028	129.028	129.028	129.028	129.028	129.028	129.028	129.028	129.028	129.028	129.028	129.028	129.028	129.028	129.028	129.028	129.028	129.028	129.028	129.028	129.028	129.028	129.028	129.028	129.028
O75208	Ubiquinone biosynthesis protein COQ9, mitochondrial	COQ9	15.9165	82.21	221.448	239.783	107.714	15.9165	15.9165	15.9165	15.9165	15.9165	15.9165	15.9165	15.9165	15.9165	15.9165	15.9165	15.9165	15.9165	97.1567	15.9165	15.9165	15.9165	15.9165	401.052	15.9165	15.9165	15.9165	15.9165	44.577	31.833	15.9165	101.932	15.9165	15.9165	15.9165	15.9165	15.9165	15.9165	15.9165	15.9165	15.9165	15.9165	15.9165	67.2678	15.9165	15.9165
O75223	Gamma-glutamylcyclotransferase (EC 4.3.2.9) (Cytochrome c-releasing factor 21)	GGCT	40.5411	73.4075	20.9182	49.3581	10.4591	10.4591	10.4591	10.4591	10.4591	10.4591	10.4591	10.4591	10.4591	10.4591	10.4591	10.4591	10.4591	41.8945	10.4591	10.4591	117.599	10.4591	94.7328	23.2786	35.1842	10.4591	31.1321	60.058	10.4591	24.8437	93.5512	119.242	88.5632	10.4591	51.7424	65.7533	39.8194	49.5589	10.4591	10.4591	32.2368	55.3532	81.6753	46.5863	39.5233	10.4591
O75251	0DH dehydroge0se [ubiquinone] iron-sulfur protein 7, mitochondrial (EC 1.6.99.3) (EC 7.1.1.2) (Complex I-20kD) (CI-20kD) (0DH-ubiquinone oxidoreductase 20 kDa subunit) (PSST subunit)	NDUFS7	69.5615	177.831	145.691	126.169	109.231	130.61	67.5602	13.5841	96.9662	13.5841	79.0056	91.9663	77.4595	161.31	13.5841	191.217	13.5841	13.5841	13.5841	13.5841	61.0691	117.948	56.2684	101.57	74.635	73.7748	57.5628	76.7331	67.821	98.5509	50.0058	13.5841	13.5841	13.5841	82.686	13.5841	90.2926	13.5841	83.6173	13.5841	63.7373	55.0419	82.6786	166.029	83.1318	46.1169
O75306	0DH dehydroge0se [ubiquinone] iron-sulfur protein 2, mitochondrial (EC 1.6.99.3) (EC 7.1.1.2) (Complex I-49kD) (CI-49kD) (0DH-ubiquinone oxidoreductase 49 kDa subunit)	NDUFS2	11.3579	11.3579	45.779	11.3579	75.2367	11.3579	11.3579	11.3579	11.3579	47.5009	11.3579	11.3579	11.3579	11.3579	11.3579	139.522	11.3579	11.3579	85.9101	11.3579	11.3579	11.3579	11.3579	11.3579	11.3579	81.1114	11.3579	83.0313	11.3579	11.3579	11.3579	11.3579	11.3579	11.3579	11.3579	11.3579	11.3579	11.3579	11.3579	11.3579	11.3579	11.3579	40.6708	65.4771	11.3579	11.3579
O75312	Zinc finger protein ZPR1 (Zinc finger protein 259)	ZPR1	10.8244	10.8244	10.8244	10.8244	10.8244	10.8244	56.6633	10.8244	10.8244	10.8244	10.8244	43.0487	10.8244	10.8244	10.8244	10.8244	10.8244	78.7687	10.8244	108.122	10.8244	10.8244	72.9948	10.8244	10.8244	10.8244	61.718	10.8244	71.8154	10.8244	10.8244	10.8244	75.9102	10.8244	10.8244	10.8244	10.8244	10.8244	10.8244	10.8244	10.8244	72.8946	10.8244	10.8244	10.8244	10.8244
O75323	Protein NipS0p homolog 2 (NipS0p2) (Glioblastoma-amplified sequence)	NIPSNAP2	65.0499	615.849	414.042	309.736	283.5	65.0499	219.957	65.0499	498.688	65.0499	65.0499	65.0499	511.073	663.018	2259.35	344.893	763.71	544.912	836.628	65.0499	310.236	464.453	258.574	916.877	65.0499	289.442	279.187	421.535	896.591	232.449	387.76	1088.1	296.457	65.0499	606.794	557.645	412.557	430.895	191.643	65.0499	400.656	65.0499	65.0499	346.892	494.051	65.0499
O75339	Cartilage intermediate layer protein 1 (CILP-1) (Cartilage intermediate-layer protein) [Cleaved into: Cartilage intermediate layer protein 1 C1; Cartilage intermediate layer protein 1 C2]	CILP	32.6807	32.6807	139.878	32.6807	32.6807	32.6807	32.6807	32.6807	385.175	102.538	65.3613	32.6807	32.6807	32.6807	32.6807	32.6807	32.6807	32.6807	32.6807	32.6807	32.6807	32.6807	32.6807	32.6807	340.432	115.153	69.9813	318.051	93.3671	313.642	32.6807	32.6807	32.6807	238.625	32.6807	369.98	32.6807	32.6807	160.218	171.412	32.6807	32.6807	32.6807	32.6807	32.6807	107.343
O75340	Programmed cell death protein 6 (Apoptosis-linked gene 2 protein homolog) (ALG-2)	PDCD6	143.659	147.197	160.923	174.015	108.826	117.965	115.493	110.282	79.1191	104.942	97.3038	100.475	96.6097	125.951	335.649	137.499	122.047	116.949	120.805	139.384	216.218	98.4009	92.3819	210.094	120.182	112.749	106.053	108.306	129.964	25.391	115.245	161.126	215.992	138.092	155.958	168.496	112.276	199.855	119.921	25.391	127.912	139.073	152.311	184.532	134.152	50.782
O75347	Tubulin-specific chaperone A (TCP1-chaperonin cofactor A) (Tubulin-folding cofactor A) (CFA)	TBCA	58.2259	323.412	442.141	974.725	375.068	351.227	376.873	58.2259	285.248	199.597	116.452	248.796	196.459	252.314	356.6	436.416	363.531	548.253	497.303	393.714	279.103	234.867	399.174	397.983	340.125	310.83	344.619	381.079	268.942	547.863	352.35	342.129	310.23	352.866	340.25	324.67	333.302	309.993	342.749	249.546	353.701	538.237	508.971	427.804	407.203	208.382
O75348	V-type proton ATPase subunit G 1 (V-ATPase subunit G 1) (V-ATPase 13 kDa subunit 1) (Vacuolar proton pump subunit G 1) (Vacuolar proton pump subunit M16)	ATP6V1G1	44.6405	14.5075	29.0149	14.5075	48.0453	14.5075	14.5075	68.5075	14.5075	14.5075	14.5075	48.1926	14.5075	14.5075	14.5075	14.5075	14.5075	43.2225	14.5075	76.8448	33.3314	62.7539	93.1317	30.8273	59.8549	30.7928	75.2863	32.7664	72.5664	57.834	50.3201	14.5075	45.3886	65.8958	65.382	39.2456	35.8786	48.4422	39.0002	48.2174	81.3735	51.0395	136.883	14.5075	91.3431	40.6076
O75351	Vacuolar protein sorting-associated protein 4B (EC 3.6.4.6) (Cell migration-inducing gene 1 protein) (Suppressor of K(+) transport growth defect 1) (Protein SKD1)	VPS4B	108.188	176.278	117.764	20.6272	112.045	41.2545	20.6272	82.0449	127.322	20.6272	128.014	148.552	73.4217	204.503	63.2086	153.369	168.07	176.328	20.6272	124.231	117.841	55.2404	73.1914	20.6272	76.8046	49.6836	157.661	104.025	246.691	139.172	55.5433	255.73	85.6028	122.208	125.984	131.919	230.28	20.6272	136.736	100.924	103.523	174.945	183.863	276.171	139.994	43.1101
O75352	Mannose-P-dolichol utilization defect 1 protein (Suppressor of Lec15 and Lec35 glycosylation mutation homolog) (SL15)	MPDU1	18.8284	18.8284	18.8284	18.8284	18.8284	18.8284	18.8284	18.8284	18.8284	18.8284	18.8284	18.8284	18.8284	18.8284	18.8284	18.8284	18.8284	18.8284	18.8284	18.8284	18.8284	18.8284	18.8284	18.8284	18.8284	18.8284	18.8284	18.8284	18.8284	18.8284	18.8284	18.8284	18.8284	18.8284	18.8284	18.8284	18.8284	18.8284	18.8284	18.8284	18.8284	18.8284	18.8284	18.8284	18.8284	18.8284
O75356	Ectonucleoside triphosphate diphosphohydrolase 5 (NTPDase 5) (EC 3.6.1.6) (CD39 antigen-like 4) (ER-UDPase) (Guanosine-diphosphatase ENTPD5) (GDPase ENTPD5) (EC 3.6.1.42) (Nucleoside diphosphatase) (Uridine-diphosphatase ENTPD5) (UDPase ENTPD5)	ENTPD5	22.6024	426.065	210.146	22.6024	96.6482	202.068	22.6024	22.6024	343.503	22.6024	22.6024	22.6024	94.7551	248.204	22.6024	222.363	22.6024	22.6024	22.6024	22.6024	122.891	22.6024	87.0426	22.6024	22.6024	149.909	22.6024	136.579	22.6024	22.6024	45.2049	341.709	22.6024	22.6024	22.6024	22.6024	22.6024	22.6024	22.6024	22.6024	22.6024	22.6024	22.6024	104.556	22.6024	22.6024
O75363	Breast carcinoma-amplified sequence 1 (Amplified and overexpressed in breast cancer) (Novel amplified in breast cancer 1)	BCAS1	197.918	143.28	57.9991	10.2839	92.6207	27.9809	10.2839	88.3007	137.274	58.3092	61.1271	38.3726	35.9404	221.125	10.2839	67.4736	10.2839	10.2839	10.2839	10.2839	135.348	10.2839	53.4165	10.2839	10.2839	36.1854	10.2839	55.9838	10.2839	10.2839	21.2795	139.622	186.208	10.2839	118.905	143.2	117.591	164.591	10.2839	10.2839	54.2726	10.2839	10.2839	56.3867	10.2839	10.2839
O75367	Core histone macro-H2A.1 (Histone macroH2A1) (mH2A1) (Histone H2A.y) (H2A/y) (Medulloblastoma antigen MU-MB-50.205)	H2AFY	179.234	23.597	229.734	419.133	327.039	148.606	483.5	94.6684	90.4566	130.128	59.8935	164.264	11.7985	27.0333	337.114	280.467	11.7985	749.918	224.291	119.891	248.339	338.051	137.436	427.792	304.398	239.251	236.116	390.725	185.757	477.464	220.904	92.8912	85.5955	231.933	488.735	351.081	284.298	142.878	134.086	176.577	250.927	369.635	248.493	588.393	204.473	314.562
O75368	SH3 domain-binding glutamic acid-rich-like protein	SH3BGRL	109.203	242.399	147.581	289.35	79.5063	88.0942	242.338	32.5656	85.2005	110.737	120.428	197.732	94.4899	135.686	168.143	70.5175	302.474	108.265	380.895	369.789	70.1689	254.431	255.968	230.682	32.5656	140.11	134.029	32.5656	218.411	141.761	97.8078	145.825	227.421	32.5656	175.982	113.665	78.1717	245.032	324.193	84.8581	202.356	210.053	65.1312	142.493	328.202	32.5656
O75369	Filamin-B (FLN-B) (ABP-278) (ABP-280 homolog) (Actin-binding-like protein) (Beta-filamin) (Filamin homolog 1) (Fh1) (Filamin-3) (Thyroid autoantigen) (Truncated actin-binding protein) (Truncated ABP)	FLNB	71.9347	276.117	515.634	85.7475	306.226	125.602	708.973	288.697	197.567	266.407	644.469	382.184	459.916	393.574	693.781	134.57	278.974	158.701	2186.17	1166.92	144.37	648.978	181.2	178.729	113.645	320.159	264.156	81.105	217.222	188.188	346.079	232.058	177.63	180.194	260.308	136.15	271.871	103.663	2060.88	332.157	243.6	211.997	91.4889	652.654	280.105	364.441
O75376	Nuclear receptor corepressor 1 (N-CoR) (N-CoR1)	NCOR1	7.25275	42.6867	7.25275	7.25275	7.25275	7.25275	7.25275	7.25275	7.25275	7.25275	7.25275	7.25275	7.25275	7.25275	7.25275	7.25275	7.25275	7.25275	7.25275	7.25275	7.25275	7.25275	7.25275	7.25275	7.25275	7.25275	7.25275	7.25275	7.25275	7.25275	7.25275	7.25275	32.299	7.25275	7.25275	7.25275	7.25275	7.25275	7.25275	7.25275	21.7932	7.25275	29.4994	7.25275	7.25275	7.25275
O75380	0DH dehydroge0se [ubiquinone] iron-sulfur protein 6, mitochondrial (Complex I-13kD-A) (CI-13kD-A) (0DH-ubiquinone oxidoreductase 13 kDa-A subunit)	NDUFS6	62.3985	14.6839	197.02	14.6839	105.204	87.3693	14.6839	59.0403	51.2217	85.5376	14.6839	94.9596	29.3679	41.1229	14.6839	122.366	14.6839	14.6839	14.6839	14.6839	94.356	142.644	34.7143	48.6506	58.6423	81.064	36.2686	110.299	69.159	38.6982	31.7268	31.7862	14.6839	48.1406	68.86	34.0051	61.548	116.044	14.6839	14.6839	56.442	44.8205	40.88	136.008	59.5706	87.2113
O75382	Tripartite motif-containing protein 3 (Brain-expressed RING finger protein) (RING finger protein 22) (RING finger protein 97)	TRIM3	17.7725	17.7725	17.7725	17.7725	17.7725	17.7725	17.7725	17.7725	56.7847	17.7725	17.7725	17.7725	17.7725	62.2777	17.7725	17.7725	17.7725	17.7725	17.7725	17.7725	17.7725	17.7725	17.7725	17.7725	17.7725	17.7725	17.7725	17.7725	17.7725	17.7725	17.7725	17.7725	40.714	17.7725	17.7725	35.5449	17.7725	17.7725	17.7725	17.7725	17.7725	17.7725	17.7725	17.7725	17.7725	17.7725
O75390	Citrate synthase, mitochondrial (EC 2.3.3.1) (Citrate (Si)-synthase)	CS	464.97	705.082	831.636	735.938	529.418	407.494	468.581	478.704	351.069	341.703	429.152	322.257	562.406	850.474	801.244	469.395	155.234	407.207	375.859	334.425	521.221	492.894	874.572	1046.73	644.492	532.776	319.216	581.52	376.059	375.43	561.556	869.199	570.778	259.711	453.058	519.774	732.477	526.38	262.489	229.488	454.108	294.384	1345.23	390.931	785.863	328.145
O75391	Sperm-associated antigen 7	SPAG7	24.843	24.843	24.843	24.843	24.843	24.843	24.843	24.843	24.843	24.843	24.843	24.843	24.843	24.843	24.843	24.843	24.843	24.843	24.843	24.843	24.843	24.843	24.843	24.843	24.843	24.843	24.843	24.843	24.843	24.843	24.843	24.843	24.843	24.843	24.843	24.843	24.843	24.843	24.843	24.843	24.843	24.843	24.843	24.843	24.843	24.843
O75394	39S ribosomal protein L33, mitochondrial (L33mt) (MRP-L33) (Mitochondrial large ribosomal subunit protein bL33m)	MRPL33	9.91367	9.91367	9.91367	9.91367	9.91367	9.91367	9.91367	9.91367	9.91367	9.91367	9.91367	9.91367	9.91367	9.91367	9.91367	9.91367	9.91367	9.91367	9.91367	9.91367	9.91367	9.91367	9.91367	9.91367	9.91367	9.91367	9.91367	9.91367	9.91367	9.91367	9.91367	9.91367	9.91367	9.91367	9.91367	9.91367	9.91367	9.91367	9.91367	9.91367	9.91367	9.91367	9.91367	9.91367	9.91367	9.91367
O75396	Vesicle-trafficking protein SEC22b (ER-Golgi S0RE of 24 kDa) (ERS-24) (ERS24) (SEC22 vesicle-trafficking protein homolog B) (SEC22 vesicle-trafficking protein-like 1)	SEC22B	238.251	201.222	160.29	100.215	204.124	160.356	187.536	169.342	217.464	117.234	171.839	130.333	274.488	411.161	154.287	177.488	162.778	305.8	194.021	175.528	248.218	147.387	186.869	144.325	173.868	145.003	281.81	170.961	250.181	258.595	148.237	205.265	178.071	181.13	283.112	184.248	224.289	164.683	137.46	187.965	194.423	230.015	220.639	353.72	208.096	214.042
O75400	Pre-mR0-processing factor 40 homolog A (Fas ligand-associated factor 1) (Formin-binding protein 11) (Formin-binding protein 3) (Huntingtin yeast partner A) (Huntingtin-interacting protein 10) (HIP-10) (Huntingtin-interacting protein A) (Re0l carcinoma antigen NY-REN-6)	PRPF40A	11.6646	31.9549	56.4216	53.5577	11.6646	11.6646	47.0117	11.6646	28.5197	11.6646	11.6646	11.6646	11.6646	31.1102	72.58	92.5375	41.9087	11.6646	11.6646	11.6646	11.6646	11.6646	35.4952	43.1796	11.6646	11.6646	29.2577	11.6646	57.9798	64.2577	11.6646	11.6646	57.7813	11.6646	11.6646	11.6646	11.6646	11.6646	11.6646	11.6646	11.6646	11.6646	11.6646	97.2088	30.5984	11.6646
O75410	Transforming acidic coiled-coil-containing protein 1 (Gastric cancer antigen Ga55) (Taxin-1)	TACC1	15.3857	15.3857	15.3857	15.3857	15.3857	15.3857	15.3857	15.3857	15.3857	15.3857	15.3857	15.3857	15.3857	15.3857	15.3857	15.3857	15.3857	15.3857	15.3857	15.3857	15.3857	15.3857	46.1152	15.3857	59.5408	15.3857	15.3857	15.3857	15.3857	15.3857	15.3857	15.3857	15.3857	30.7715	15.3857	15.3857	43.4802	15.3857	15.3857	15.3857	15.3857	15.3857	15.3857	15.3857	15.3857	15.3857
O75436	Vacuolar protein sorting-associated protein 26A (Vesicle protein sorting 26A) (hVPS26)	VPS26A	253.553	373.777	306.11	195.589	201.973	269.025	46.5141	160.494	175.887	23.257	241.504	234.602	229.643	278.006	23.257	345.394	175.194	398.264	23.257	233.345	213.693	183.006	215.494	296.105	234.277	205.658	198.147	214.845	196.892	23.257	196.574	298.931	173.192	239.354	255.652	303.709	275.07	23.257	23.257	23.257	236.8	218.644	237.844	453.331	220.888	185.69
O75438	0DH dehydroge0se [ubiquinone] 1 beta subcomplex subunit 1 (Complex I-MNLL) (CI-MNLL) (0DH-ubiquinone oxidoreductase MNLL subunit)	NDUFB1	26.738	311.339	26.738	26.738	86.6839	93.7887	26.738	26.738	86.113	26.738	26.738	26.738	190.045	26.738	26.738	155.039	26.738	26.738	26.738	26.738	54.645	26.738	26.738	26.738	26.738	26.738	26.738	26.738	26.738	26.738	26.738	26.738	26.738	53.476	87.522	26.738	108.344	26.738	26.738	26.738	26.738	26.738	26.738	117.641	26.738	26.738
O75439	Mitochondrial-processing peptidase subunit beta (EC 3.4.24.64) (Beta-MPP) (P-52)	PMPCB	14.4025	14.4025	52.9787	55.5217	14.4025	14.4025	14.4025	14.4025	14.4025	14.4025	14.4025	14.4025	14.4025	14.4025	96.6621	14.4025	14.4025	43.7874	14.4025	14.4025	60.0183	78.0326	14.4025	53.5933	87.0628	32.2225	14.4025	28.805	14.4025	14.4025	14.4025	83.0703	51.8414	14.4025	14.4025	14.4025	86.4724	14.4025	14.4025	14.4025	14.4025	14.4025	56.5733	37.627	64.9805	14.4025
O75475	PC4 and SFRS1-interacting protein (CLL-associated antigen KW-7) (Dense fine speckles 70 kDa protein) (DFS 70) (Lens epithelium-derived growth factor) (Transcriptio0l coactivator p75/p52)	PSIP1	5.88926	5.88926	41.1096	126.652	5.88926	5.88926	46.4087	5.88926	5.88926	5.88926	5.88926	5.88926	5.88926	5.88926	50.8947	5.88926	5.88926	5.88926	5.88926	5.88926	5.88926	5.88926	5.88926	76.2783	5.88926	41.6403	5.88926	5.88926	5.88926	5.88926	5.88926	5.88926	16.2156	5.88926	5.88926	5.88926	5.88926	5.88926	39.9213	5.88926	5.88926	5.88926	5.88926	5.88926	5.88926	5.88926
O75477	Erlin-1 (Endoplasmic reticulum lipid raft-associated protein 1) (Protein KE04) (Stomatin-prohibitin-flotillin-HflC/K domain-containing protein 1) (SPFH domain-containing protein 1)	ERLIN1	10.6193	35.4116	40.3386	41.3727	10.6193	10.6193	10.6193	10.6193	10.6193	10.6193	10.6193	10.6193	10.6193	10.6193	10.6193	10.6193	10.6193	10.6193	10.6193	24.3301	10.6193	10.6193	10.6193	34.299	10.6193	21.2387	10.6193	39.3911	10.6193	22.2891	47.5571	74.6546	10.6193	10.6193	10.6193	10.6193	38.3816	10.6193	10.6193	10.6193	10.6193	10.6193	38.5148	37.9221	29.8189	10.6193
O75487	Glypican-4 (K-glypican) [Cleaved into: Secreted glypican-4]	GPC4	8.47039	8.47039	8.47039	8.47039	8.47039	8.47039	8.47039	8.47039	8.47039	8.47039	8.47039	8.47039	8.47039	8.47039	8.47039	8.47039	8.47039	8.47039	8.47039	8.47039	8.47039	8.47039	8.47039	8.47039	8.47039	8.47039	8.47039	8.47039	8.47039	8.47039	8.47039	8.47039	8.47039	8.47039	8.47039	8.47039	8.47039	8.47039	8.47039	8.47039	8.47039	8.47039	8.47039	8.47039	8.47039	8.47039
O75489	0DH dehydroge0se [ubiquinone] iron-sulfur protein 3, mitochondrial (EC 1.6.99.3) (EC 7.1.1.2) (Complex I-30kD) (CI-30kD) (0DH-ubiquinone oxidoreductase 30 kDa subunit)	NDUFS3	73.7307	33.1811	131.603	103.907	85.1706	30.8076	7.69459	40.1239	61.9101	7.69459	33.2249	61.0408	107.363	107.332	7.69459	76.6846	7.69459	7.69459	7.69459	7.69459	70.0654	74.3225	60.0471	52.7483	24.0135	78.2252	7.69459	56.9475	46.4891	65.3245	50.1996	32.3847	15.3892	7.69459	79.5966	54.1754	41.7561	7.69459	7.69459	7.69459	49.2009	7.69459	67.5483	7.69459	105.601	7.69459
O75494	Serine/arginine-rich splicing factor 10 (40 kDa SR-repressor protein) (SRrp40) (FUS-interacting serine-arginine-rich protein 1) (Splicing factor SRp38) (Splicing factor, arginine/serine-rich 13A) (TLS-associated protein with Ser-Arg repeats) (TASR) (TLS-associated protein with SR repeats) (TLS-associated serine-arginine protein) (TLS-associated SR protein)	SRSF10	104.317	28.9531	28.9531	152.166	109.521	209.714	197.333	88.3375	113.29	205.814	28.9531	310.102	28.9531	62.7125	301.949	192.005	28.9531	317.255	199.751	28.9531	270.508	224.974	77.0785	96.9538	211.833	159.921	235.883	205.069	115.996	270.246	57.9062	28.9531	69.5835	188.214	135.734	162.005	148.001	317.768	28.9531	206.258	161.803	157.348	28.9531	226.404	123.237	229.068
O75506	Heat shock factor-binding protein 1 (0sopharyngeal carcinoma-associated antigen 13) (NPC-A-13)	HSBP1	19.7442	19.7442	141.052	145.805	80.9733	19.7442	19.7442	19.7442	19.7442	19.7442	19.7442	19.7442	19.7442	19.7442	19.7442	19.7442	19.7442	90.3561	19.7442	19.7442	19.7442	19.7442	117.425	129.672	19.7442	19.7442	19.7442	94.1661	19.7442	19.7442	83.4317	19.7442	89.7828	19.7442	107.791	19.7442	103.901	19.7442	19.7442	19.7442	73.1798	161.787	113.948	93.0663	89.949	19.7442
O75521	Enoyl-CoA delta isomerase 2, mitochondrial (EC 5.3.3.8) (DRS-1) (Delta(3),delta(2)-enoyl-CoA isomerase) (D3,D2-enoyl-CoA isomerase) (Diazepam-binding inhibitor-related protein 1) (DBI-related protein 1) (Dodecenoyl-CoA isomerase) (Hepatocellular carcinoma-associated antigen 88) (Peroxisomal 3,2-trans-enoyl-CoA isomerase) (pECI) (Re0l carcinoma antigen NY-REN-1)	ECI2	42.3093	16.7608	52.0009	16.7608	68.3573	16.7608	16.7608	52.1091	16.7608	16.7608	755.532	16.7608	16.7608	387.711	16.7608	16.7608	16.7608	16.7608	16.7608	16.7608	16.7608	16.7608	55.985	16.7608	16.7608	16.7608	16.7608	40.0371	16.7608	16.7608	16.7608	119.544	16.7608	594.675	58.5644	50.3323	16.7608	16.7608	16.7608	16.7608	16.7608	16.7608	16.7608	137.224	16.7608	16.7608
O75530	Polycomb protein EED (hEED) (Embryonic ectoderm development protein) (WD protein associating with integrin cytoplasmic tails 1) (WAIT-1)	EED	638.045	638.045	1276.09	638.045	638.045	638.045	638.045	638.045	638.045	638.045	638.045	638.045	638.045	638.045	638.045	638.045	638.045	638.045	638.045	638.045	638.045	638.045	638.045	638.045	638.045	638.045	638.045	638.045	638.045	638.045	638.045	638.045	638.045	638.045	638.045	638.045	638.045	638.045	638.045	638.045	638.045	638.045	638.045	638.045	638.045	638.045
O75531	Barrier-to-autointegration factor (Breakpoint cluster region protein 1) [Cleaved into: Barrier-to-autointegration factor, N-termi0lly processed]	BANF1	511.964	156.961	585.181	636.157	224.717	78.0228	487.445	419.629	24.5969	148.181	357.028	130.35	180.402	49.1938	692.004	24.5969	228.208	182.984	402.861	227.547	193.427	290.161	437.031	460.557	201.374	160.72	112.092	219.601	313.201	183.241	476.441	104.401	607.046	24.5969	699.126	1151.59	410.24	127.74	280.013	89.7917	469.056	282.006	689.057	184.689	812.84	107.417
O75533	Splicing factor 3B subunit 1 (Pre-mR0-splicing factor SF3b 155 kDa subunit) (SF3b155) (Spliceosome-associated protein 155) (SAP 155)	SF3B1	6.54639	6.54639	77.2929	100.913	6.54639	6.54639	84.1535	6.54639	6.54639	6.54639	6.54639	6.54639	6.54639	6.54639	6.54639	6.54639	6.54639	38.1316	6.54639	6.54639	13.0928	35.5168	47.6559	91.4042	31.0505	47.0653	6.54639	6.54639	6.54639	61.2648	45.8316	6.54639	46.4233	19.0403	44.9214	66.6403	25.792	6.54639	6.54639	6.54639	42.8938	52.8485	42.9295	69.2413	49.7306	6.54639
O75534	Cold shock domain-containing protein E1 (N-ras upstream gene protein) (Protein UNR)	CSDE1	120.915	230.896	88.5271	81.4715	94.4818	148.75	67.6919	104.765	130.247	67.218	130.511	207.577	119.018	171.324	30.2049	117.222	182.202	86.4742	30.2049	217.701	146.247	138.842	146.461	64.3567	99.1789	68.8248	121.905	107.018	131.665	121.786	95.6396	117.393	165.378	200.741	131.919	141.66	122.026	178.667	88.4663	118.809	109.087	162.691	112.143	134.831	139.203	82.4235
O75569	Interferon-inducible double-stranded R0-dependent protein ki0se activator A (PKR-associated protein X) (PKR-associating protein X) (Protein activator of the interferon-induced protein ki0se) (Protein ki0se, interferon-inducible double-stranded R0-dependent activator)	PRKRA	155.914	155.914	155.914	155.914	2131.93	155.914	155.914	6730.61	155.914	155.914	155.914	155.914	7300.29	155.914	155.914	155.914	155.914	155.914	6940.96	155.914	155.914	155.914	155.914	155.914	155.914	155.914	155.914	155.914	155.914	155.914	1422.52	155.914	1496.29	155.914	155.914	155.914	155.914	155.914	155.914	155.914	155.914	155.914	155.914	155.914	155.914	155.914
O75594	Peptidoglycan recognition protein 1 (Peptidoglycan recognition protein short) (PGRP-S)	PGLYRP1	9.75251	9.75251	9.75251	9.75251	9.75251	9.75251	119.018	9.75251	9.75251	9.75251	9.75251	9.75251	9.75251	9.75251	9.75251	9.75251	9.75251	9.75251	9.75251	9.75251	53.9574	9.75251	19.505	9.75251	9.75251	9.75251	48.7315	9.75251	9.75251	40.3323	9.75251	9.75251	9.75251	9.75251	9.75251	9.75251	9.75251	9.75251	9.75251	9.75251	9.75251	9.75251	9.75251	9.75251	9.75251	9.75251
O75607	Nucleoplasmin-3	NPM3	63.337	457.834	63.337	63.337	63.337	63.337	63.337	63.337	63.337	376.299	63.337	206.767	63.337	187.72	63.337	275.031	63.337	373.238	63.337	63.337	361.026	297.852	63.337	63.337	571.406	63.337	63.337	347.728	63.337	461.218	63.337	63.337	63.337	63.337	63.337	477.928	63.337	220.976	63.337	491.897	63.337	236.531	63.337	63.337	126.674	629.797
O75608	Acyl-protein thioesterase 1 (APT-1) (hAPT1) (EC 3.1.2.-) (Lysophospholipase 1) (Lysophospholipase I) (LPL-I) (LysoPLA I)	LYPLA1	30.1516	34.7315	57.0715	125.217	50.4374	19.867	166.257	13.2131	6.60654	34.3508	51.9499	55.426	6.60654	6.60654	234.594	127.984	6.60654	47.6403	52.8098	31.2985	53.4239	97.5425	23.0144	118.259	58.3979	78.7213	32.291	84.4233	41.4645	37.8644	28.9463	24.0904	19.2691	23.2703	41.0937	33.4203	36.9714	110.961	6.60654	48.0163	30.8732	30.8883	47.2269	154.665	53.5449	60.5633
O75610	Left-right determi0tion factor 1 (Left-right determi0tion factor B) (Protein lefty-1) (Protein lefty-B)	LEFTY1	7.50007	7.50007	23.5939	7.50007	7.50007	7.50007	7.50007	7.50007	7.50007	7.50007	7.50007	7.50007	7.50007	7.50007	7.50007	7.50007	40.5233	7.50007	7.50007	7.50007	7.50007	7.50007	7.50007	37.5483	7.50007	17.5228	7.50007	7.50007	34.5991	7.50007	7.50007	7.50007	7.50007	7.50007	35.5581	7.50007	7.50007	7.50007	7.50007	7.50007	7.50007	7.50007	7.50007	46.2515	7.50007	7.50007
O75616	GTPase Era, mitochondrial (H-ERA) (hERA) (Conserved ERA-like GTPase) (CEGA) (ERA-W) (ERA-like protein 1)	ERAL1	104.445	104.445	104.445	104.445	104.445	104.445	104.445	104.445	104.445	104.445	104.445	104.445	104.445	104.445	208.889	104.445	104.445	104.445	104.445	104.445	104.445	104.445	104.445	104.445	104.445	104.445	104.445	104.445	104.445	104.445	104.445	104.445	104.445	104.445	104.445	104.445	104.445	104.445	104.445	104.445	104.445	104.445	104.445	104.445	104.445	104.445
O75629	Protein CREG1 (Cellular repressor of E1A-stimulated genes 1)	CREG1	38.8391	58.7848	90.9772	44.8331	36.4362	53.971	202.084	43.8814	25.9721	51.5018	24.1011	93.471	12.0506	37.2882	12.0506	88.5641	47.7408	94.2024	34.1655	51.2397	85.4104	53.3657	25.5118	78.537	84.2868	100.83	99.3499	43.424	83.7068	136.028	29.6169	12.0506	64.3377	48.2931	12.0506	54.0966	26.3641	52.3305	52.1087	55.4123	25.0934	77.2162	29.8247	77.4175	36.3733	67.4495
O75643	U5 small nuclear ribonucleoprotein 200 kDa helicase (EC 3.6.4.13) (Activating sig0l cointegrator 1 complex subunit 3-like 1) (BRR2 homolog) (U5 snRNP-specific 200 kDa protein) (U5-200KD)	SNRNP200	94.0945	139.902	83.6213	84.6165	24.7383	86.1422	76.7363	68.7104	24.7383	49.4766	72.0653	165.649	84.8596	118.109	24.7383	104.004	156.855	101.639	24.7383	24.7383	95.7817	106.558	124.981	71.8652	66.6519	68.9195	101.923	71.2328	113.066	100.587	24.7383	95.3972	157.254	152.744	129.193	151.391	166.031	122.983	24.7383	57.4912	100.302	133.734	122.781	130.951	138.58	57.7806
O75663	TIP41-like protein (Putative MAPK-activating protein PM10) (Type 2A-interacting protein) (TIP)	TIPRL	53.8172	53.8172	53.8172	969.924	53.8172	53.8172	53.8172	53.8172	53.8172	53.8172	53.8172	53.8172	53.8172	53.8172	53.8172	53.8172	53.8172	192.228	53.8172	53.8172	53.8172	588.103	53.8172	53.8172	53.8172	53.8172	53.8172	53.8172	53.8172	53.8172	53.8172	53.8172	53.8172	692.099	53.8172	53.8172	53.8172	53.8172	53.8172	798.181	53.8172	107.634	53.8172	53.8172	53.8172	411.946
O75674	TOM1-like protein 1 (Src-activating and sig0ling molecule protein) (Target of Myb-like protein 1)	TOM1L1	29.962	114.234	29.962	29.962	29.962	29.962	29.962	29.962	29.962	29.962	29.962	29.962	100.439	29.962	29.962	29.962	29.962	29.962	29.962	29.962	29.962	29.962	29.962	29.962	29.962	29.962	261.576	29.962	29.962	29.962	29.962	29.962	431.406	29.962	29.962	29.962	29.962	29.962	29.962	29.962	29.962	322.359	29.962	29.962	59.9239	29.962
O75676	Ribosomal protein S6 ki0se alpha-4 (S6K-alpha-4) (EC 2.7.11.1) (90 kDa ribosomal protein S6 ki0se 4) (Nuclear mitogen- and stress-activated protein ki0se 2) (Ribosomal protein ki0se B) (RSKB)	RPS6KA4	251.724	251.724	251.724	251.724	251.724	251.724	251.724	251.724	251.724	251.724	251.724	251.724	251.724	1095.87	251.724	251.724	251.724	251.724	251.724	251.724	251.724	251.724	251.724	251.724	251.724	251.724	251.724	251.724	251.724	251.724	251.724	251.724	251.724	251.724	251.724	251.724	614.202	251.724	251.724	251.724	251.724	251.724	251.724	251.724	251.724	251.724
O75683	Surfeit locus protein 6	SURF6	100.988	100.988	100.988	100.988	100.988	100.988	100.988	100.988	100.988	100.988	645.156	100.988	100.988	100.988	100.988	100.988	100.988	100.988	100.988	100.988	100.988	100.988	100.988	100.988	100.988	100.988	100.988	100.988	100.988	100.988	100.988	100.988	100.988	100.988	100.988	100.988	100.988	100.988	100.988	100.988	100.988	100.988	100.988	100.988	100.988	100.988
O75688	Protein phosphatase 1B (EC 3.1.3.16) (Protein phosphatase 2C isoform beta) (PP2C-beta)	PPM1B	11.7112	11.7112	11.7112	11.7112	11.7112	11.7112	11.7112	11.7112	11.7112	11.7112	11.7112	11.7112	11.7112	11.7112	11.7112	11.7112	11.7112	11.7112	11.7112	11.7112	11.7112	11.7112	11.7112	11.7112	11.7112	11.7112	11.7112	11.7112	23.4224	11.7112	11.7112	11.7112	23.8599	11.7112	11.7112	11.7112	11.7112	11.7112	11.7112	11.7112	11.7112	11.7112	11.7112	11.7112	11.7112	11.7112
O75691	Small subunit processome component 20 homolog (Down-regulated in metastasis protein) (Novel nucleolar protein 73) (NNP73) (Protein Key-1A6)	UTP20	45.4156	45.4156	45.4156	45.4156	45.4156	45.4156	45.4156	223.916	45.4156	45.4156	45.4156	45.4156	45.4156	45.4156	45.4156	45.4156	45.4156	45.4156	45.4156	114.5	45.4156	45.4156	45.4156	45.4156	45.4156	45.4156	45.4156	45.4156	45.4156	45.4156	45.4156	45.4156	45.4156	45.4156	45.4156	45.4156	45.4156	45.4156	45.4156	45.4156	45.4156	45.4156	45.4156	45.4156	45.4156	45.4156
O75694	Nuclear pore complex protein Nup155 (155 kDa nucleoporin) (Nucleoporin Nup155)	NUP155	31.6436	13.1138	60.469	75.6688	13.1138	13.1138	65.3133	13.1138	13.1138	13.1138	13.1138	46.8793	13.1138	13.1138	148.009	13.1138	13.1138	78.1915	13.1138	13.1138	36.9265	67.1958	39.3386	61.5697	66.7552	52.7355	36.8405	56.5659	13.1138	51.688	50.2127	13.1138	56.7531	47.9519	45.6388	68.0431	42.5718	13.1138	13.1138	13.1138	51.1442	40.3591	43.53	84.8833	63.7803	46.5227
O75695	Protein XRP2	RP2	62.9593	62.9593	62.9593	62.9593	62.9593	62.9593	228.831	62.9593	62.9593	62.9593	62.9593	62.9593	62.9593	62.9593	62.9593	62.9593	62.9593	62.9593	62.9593	62.9593	62.9593	62.9593	62.9593	1395.2	62.9593	415.759	62.9593	62.9593	62.9593	62.9593	62.9593	62.9593	62.9593	62.9593	62.9593	62.9593	62.9593	62.9593	62.9593	62.9593	62.9593	62.9593	62.9593	125.919	62.9593	62.9593
O75718	Cartilage-associated protein	CRTAP	51.9289	51.9289	51.9289	51.9289	51.9289	51.9289	51.9289	51.9289	51.9289	51.9289	51.9289	51.9289	51.9289	51.9289	51.9289	51.9289	51.9289	51.9289	51.9289	51.9289	51.9289	51.9289	51.9289	51.9289	51.9289	51.9289	51.9289	51.9289	51.9289	51.9289	51.9289	51.9289	51.9289	51.9289	51.9289	51.9289	51.9289	51.9289	51.9289	51.9289	51.9289	51.9289	51.9289	51.9289	51.9289	51.9289
O75746	Calcium-binding mitochondrial carrier protein Aralar1 (Mitochondrial aspartate glutamate carrier 1) (Solute carrier family 25 member 12)	SLC25A12	10.5618	10.5618	10.5618	87.1521	47.6715	10.5618	21.1236	10.5618	10.5618	10.5618	10.5618	10.5618	28.7634	10.5618	41.5359	102.646	10.5618	80.6936	70.4092	10.5618	10.5618	10.5618	26.2794	30.9962	81.0093	74.278	10.5618	10.5618	60.7707	10.5618	10.5618	48.6867	10.5618	10.5618	10.5618	10.5618	10.5618	10.5618	2393.85	10.5618	24.9006	10.5618	10.5618	30.8536	30.7526	10.5618
O75764	Transcription elongation factor A protein 3 (Transcription elongation factor S-II protein 3) (Transcription elongation factor TFIIS.h)	TCEA3	7.28941	7.28941	7.28941	20.3538	7.28941	7.28941	7.28941	7.28941	7.28941	7.28941	7.28941	7.28941	7.28941	7.28941	7.28941	7.28941	7.28941	7.28941	7.28941	7.28941	7.28941	7.28941	7.28941	24.3016	7.28941	7.28941	7.28941	7.28941	7.28941	7.28941	7.28941	7.28941	14.5788	7.28941	7.28941	7.28941	7.28941	7.28941	7.28941	7.28941	7.28941	7.28941	7.28941	7.28941	7.28941	7.28941
O75787	Renin receptor (ATPase H(+)-transporting lysosomal accessory protein 2) (ATPase H(+)-transporting lysosomal-interacting protein 2) (ER-localized type I transmembrane adaptor) (Embryonic liver differentiation factor 10) (N14F) (Renin/prorenin receptor) (Vacuolar ATP synthase membrane sector-associated protein M8-9) (ATP6M8-9) (V-ATPase M8.9 subunit)	ATP6AP2	13.5029	13.5029	13.5029	13.5029	13.5029	13.5029	13.5029	13.5029	13.5029	13.5029	13.5029	13.5029	13.5029	13.5029	13.5029	13.5029	13.5029	13.5029	13.5029	13.5029	13.5029	13.5029	13.5029	13.5029	13.5029	13.5029	13.5029	13.5029	13.5029	13.5029	13.5029	13.5029	13.5029	13.5029	13.5029	13.5029	13.5029	13.5029	13.5029	13.5029	13.5029	13.5029	13.5029	13.5029	13.5029	13.5029
O75792	Ribonuclease H2 subunit A (R0se H2 subunit A) (EC 3.1.26.4) (Aicardi-Goutieres syndrome 4 protein) (AGS4) (R0se H(35)) (Ribonuclease HI large subunit) (R0se HI large subunit) (Ribonuclease HI subunit A)	RNASEH2A	28.1564	28.1564	28.1564	56.3128	28.1564	28.1564	28.1564	28.1564	28.1564	28.1564	28.1564	28.1564	28.1564	28.1564	28.1564	28.1564	28.1564	28.1564	28.1564	28.1564	28.1564	28.1564	28.1564	28.1564	28.1564	28.1564	28.1564	28.1564	28.1564	28.1564	28.1564	28.1564	28.1564	28.1564	28.1564	28.1564	28.1564	28.1564	28.1564	28.1564	28.1564	28.1564	28.1564	28.1564	28.1564	28.1564
O75821	Eukaryotic translation initiation factor 3 subunit G (eIF3g) (Eukaryotic translation initiation factor 3 R0-binding subunit) (eIF-3 R0-binding subunit) (Eukaryotic translation initiation factor 3 subunit 4) (eIF-3-delta) (eIF3 p42) (eIF3 p44)	EIF3G	98.9603	129.363	94.2281	94.8276	61.0834	19.3715	77.2879	50.9788	19.3715	63.3777	54.0424	132.606	69.2081	110.636	19.3715	97.5411	53.5079	38.743	19.3715	19.3715	82.3449	19.3715	116.505	64.7432	109.435	74.599	19.3715	147.029	46.3008	133.526	101.496	108.114	136.083	19.3715	87.9854	126.97	109.438	111.448	66.9727	19.3715	99.7433	93.0778	96.8765	139.635	120.867	57.9207
O75822	Eukaryotic translation initiation factor 3 subunit J (eIF3j) (Eukaryotic translation initiation factor 3 subunit 1) (eIF-3-alpha) (eIF3 p35)	EIF3J	16.1601	16.1601	99.1244	16.1601	16.1601	16.1601	16.1601	16.1601	16.1601	16.1601	16.1601	49.2575	56.2879	16.1601	16.1601	16.1601	16.1601	16.1601	16.1601	16.1601	32.3201	16.1601	177.867	62.9006	68.0995	52.1212	73.1186	103.552	16.1601	114.404	128.217	16.1601	124.235	98.0009	16.1601	83.4037	128.217	16.1601	16.1601	46.0329	117.895	113.411	168.838	154.771	150.298	64.6545
O75828	Carbonyl reductase [0DPH] 3 (EC 1.1.1.184) (0DPH-dependent carbonyl reductase 3) (Short chain dehydroge0se/reductase family 21C member 2)	CBR3	677.448	154.624	491.582	57.6567	28.8283	158.334	270.77	1188.34	332.341	490.34	132.646	144.837	28.8283	125.818	379.195	391.293	457.077	758.637	484.067	347.52	380.132	328.95	28.8283	261.648	390.088	355.265	261.002	752.708	713.54	577.111	205.318	273.896	354.85	156.508	266.991	462.039	362.894	28.8283	423.934	385.188	28.8283	472.045	297.101	670.392	291.617	303.196
O75830	Serpin I2 (Myoepithelium-derived serine protease inhibitor) (Pancpin) (Pancreas-specific protein TSA2004) (Peptidase inhibitor 14) (PI-14)	SERPINI2	8.1207	8.1207	8.1207	16.2414	8.1207	8.1207	8.1207	8.1207	8.1207	8.1207	8.1207	8.1207	8.1207	8.1207	8.1207	8.1207	8.1207	8.1207	8.1207	8.1207	8.1207	8.1207	8.1207	8.1207	8.1207	8.1207	8.1207	8.1207	8.1207	8.1207	8.1207	8.1207	8.1207	8.1207	8.1207	8.1207	8.1207	8.1207	8.1207	8.1207	8.1207	8.1207	8.1207	8.1207	8.1207	8.1207
O75832	26S proteasome non-ATPase regulatory subunit 10 (26S proteasome regulatory subunit p28) (Gankyrin) (p28(GANK))	PSMD10	72.6197	72.6197	72.6197	72.6197	72.6197	72.6197	72.6197	72.6197	72.6197	72.6197	72.6197	72.6197	72.6197	72.6197	72.6197	72.6197	72.6197	72.6197	72.6197	72.6197	72.6197	72.6197	72.6197	72.6197	72.6197	72.6197	72.6197	72.6197	72.6197	72.6197	72.6197	72.6197	72.6197	72.6197	72.6197	72.6197	72.6197	72.6197	72.6197	72.6197	72.6197	72.6197	72.6197	72.6197	72.6197	72.6197
O75843	AP-1 complex subunit gamma-like 2 (Gamma2-adaptin) (G2ad)	AP1G2	282.964	565.929	282.964	282.964	1638.99	282.964	282.964	282.964	282.964	282.964	282.964	282.964	282.964	282.964	282.964	282.964	282.964	282.964	282.964	282.964	282.964	282.964	282.964	282.964	282.964	282.964	282.964	282.964	282.964	282.964	282.964	282.964	282.964	282.964	282.964	282.964	282.964	282.964	282.964	282.964	282.964	282.964	282.964	282.964	282.964	282.964
O75844	CAAX prenyl protease 1 homolog (EC 3.4.24.84) (Farnesylated proteins-converting enzyme 1) (FACE-1) (Prenyl protein-specific endoprotease 1) (Zinc metalloprotei0se Ste24 homolog)	ZMPSTE24	30.22	30.22	30.22	30.22	30.22	30.22	30.22	30.22	30.22	30.22	30.22	30.22	30.22	30.22	30.22	30.22	30.22	30.22	30.22	30.22	30.22	30.22	30.22	30.22	30.22	30.22	30.22	30.22	30.22	30.22	30.22	30.22	30.22	30.22	30.22	30.22	30.22	30.22	30.22	30.22	30.22	30.22	30.22	30.22	30.22	30.22
O75874	Isocitrate dehydroge0se [0DP] cytoplasmic (IDH) (EC 1.1.1.42) (Cytosolic 0DP-isocitrate dehydroge0se) (IDP) (0DP(+)-specific ICDH) (Oxalosucci0te decarboxylase)	IDH1	363.599	239.543	142.977	149.063	246.464	144.739	148.766	300.733	319.437	318.426	251.984	322.589	262.519	347.241	89.9628	137.536	259.559	368.788	219.088	157.217	302.943	190.756	554.63	185.956	185.088	160.004	247.997	396.42	326.79	74.4437	545.321	277.521	733.037	328.328	590.846	204.557	638.216	244.06	107.11	85.8015	239.378	306.878	736.067	170.349	1174.11	180.879
O75880	Protein SCO1 homolog, mitochondrial	SCO1	12.0811	58.5677	12.0811	457.219	94.0696	12.0811	220.276	309.055	127.152	12.0811	343.17	12.0811	12.0811	76.5978	12.0811	12.0811	12.0811	157.339	12.0811	12.0811	12.0811	12.0811	12.0811	12.0811	12.0811	12.0811	237.891	12.0811	12.0811	12.0811	12.0811	80.0202	65.9667	12.0811	12.0811	104.141	209.981	12.0811	402.056	12.0811	12.0811	12.0811	69.9679	12.0811	77.5621	168.831
O75882	Attractin (DPPT-L) (Mahogany homolog)	ATRN	145.312	145.312	145.312	145.312	3230.59	2928.41	145.312	3070.21	2471.3	145.312	145.312	145.312	145.312	1777.47	2677.64	145.312	145.312	145.312	145.312	145.312	145.312	4168.21	145.312	145.312	4581.04	145.312	145.312	2862.64	145.312	145.312	145.312	145.312	145.312	2149.72	145.312	145.312	1416.06	145.312	145.312	145.312	145.312	145.312	145.312	145.312	145.312	145.312
O75884	Putative hydrolase RBBP9 (EC 3.-.-.-) (B5T-overexpressed gene protein) (Protein BOG) (Retinoblastoma-binding protein 10) (RBBP-10) (Retinoblastoma-binding protein 9) (RBBP-9)	RBBP9	7.83465	7.83465	27.2606	7.83465	7.83465	7.83465	7.83465	7.83465	7.83465	7.83465	7.83465	7.83465	7.83465	7.83465	7.83465	7.83465	7.83465	31.1625	7.83465	7.83465	7.83465	7.83465	22.0824	38.3724	7.83465	7.83465	16.6031	7.83465	7.83465	7.83465	19.3941	26.8714	7.83465	7.83465	23.598	7.83465	7.83465	7.83465	7.83465	7.83465	7.83465	7.83465	7.83465	7.83465	15.6693	7.83465
O75886	Sig0l transducing adapter molecule 2 (STAM-2) (Hrs-binding protein)	STAM2	30.642	190.055	30.642	30.642	30.642	30.642	30.642	82.5148	138.32	30.642	120.816	30.642	30.642	30.642	30.642	30.642	177.572	205.298	30.642	120.585	30.642	30.642	159.775	30.642	311.343	88.0921	30.642	30.642	422.405	30.642	115.008	296.287	200.677	30.642	125.739	258.022	555.957	30.642	30.642	30.642	139.11	137.349	427.215	120.574	66.2344	30.642
O75891	Cytosolic 10-formyltetrahydrofolate dehydroge0se (10-FTHFDH) (FDH) (EC 1.5.1.6) (Aldehyde dehydroge0se family 1 member L1)	ALDH1L1	16.9214	7.87481	134.428	111.911	7.87481	7.87481	7.87481	36.2052	7.87481	7.87481	43.8921	7.87481	7.87481	7.87481	7.87481	7.87481	7.87481	7.87481	7.87481	7.87481	7.87481	7.87481	7.87481	7.87481	7.87481	84.8885	7.87481	33.0546	39.8138	7.87481	7.87481	184.303	7.87481	99.3952	60.9827	29.0937	19.0219	119.622	7.87481	7.87481	32.7398	7.87481	7.87481	166.651	7.87481	7.87481
O75907	Diacylglycerol O-acyltransferase 1 (EC 2.3.1.20) (ACAT-related gene product 1) (Acyl-CoA retinol O-fatty-acyltransferase) (ARAT) (Retinol O-fatty-acyltransferase) (EC 2.3.1.76) (Diglyceride acyltransferase)	DGAT1	9.53198	9.53198	9.53198	9.53198	9.53198	9.53198	9.53198	9.53198	9.53198	9.53198	9.53198	9.53198	9.53198	9.53198	9.53198	9.53198	9.53198	9.53198	9.53198	9.53198	9.53198	9.53198	9.53198	9.53198	9.53198	9.53198	9.53198	9.53198	9.53198	9.53198	9.53198	9.53198	9.53198	9.53198	9.53198	9.53198	9.53198	9.53198	9.53198	9.53198	9.53198	9.53198	9.53198	9.53198	9.53198	9.53198
O75915	PRA1 family protein 3 (ADP-ribosylation factor-like protein 6-interacting protein 5) (ARL-6-interacting protein 5) (Aip-5) (Cytoskeleton-related vitamin A-responsive protein) (Dermal papilla-derived protein 11) (GTRAP3-18) (Glutamate transporter EAAC1-interacting protein) (JM5) (Prenylated Rab acceptor protein 2) (Protein JWa) (Putative MAPK-activating protein PM27)	ARL6IP5	76.0156	32.1759	232.652	41.2913	100.887	16.0879	95.0747	75.6594	68.7867	141.025	50.655	128.691	66.5831	127.795	16.0879	16.0879	16.0879	16.0879	16.0879	59.7257	16.0879	16.0879	131.82	132.116	16.0879	306.435	46.8471	80.7239	55.8879	16.0879	161.42	131.732	34.2547	16.0879	110.55	70.3736	16.0879	16.0879	92.1047	182.207	128.866	159.199	124.767	71.3611	97.2913	108.665
O75923	Dysferlin (Dystrophy-associated fer-1-like protein) (Fer-1-like protein 1)	DYSF	42.8425	13.988	13.988	13.988	13.988	13.988	42.1879	13.988	13.988	13.988	13.988	27.976	39.5816	13.988	13.988	13.988	13.988	13.988	13.988	58.0884	13.988	50.5173	13.988	50.6826	13.988	13.988	13.988	13.988	13.988	13.988	13.988	13.988	13.988	13.988	13.988	13.988	13.988	13.988	13.988	13.988	13.988	13.988	13.988	13.988	50.8262	13.988
O75934	Pre-mR0-splicing factor SPF27 (Breast carcinoma-amplified sequence 2) (D0 amplified in mammary carcinoma 1 protein) (Spliceosome-associated protein SPF 27)	BCAS2	34.9035	34.9035	34.9035	34.9035	34.9035	34.9035	34.9035	34.9035	34.9035	34.9035	34.9035	34.9035	34.9035	34.9035	123.578	34.9035	34.9035	34.9035	34.9035	34.9035	34.9035	34.9035	34.9035	34.9035	34.9035	34.9035	34.9035	34.9035	34.9035	34.9035	34.9035	34.9035	34.9035	34.9035	34.9035	34.9035	34.9035	34.9035	34.9035	34.9035	34.9035	34.9035	34.9035	34.9035	34.9035	34.9035
O75935	Dy0ctin subunit 3 (Dy0ctin complex subunit 22 kDa subunit) (p22)	DCTN3	28.5607	28.5607	28.5607	28.5607	28.5607	28.5607	28.5607	28.5607	28.5607	28.5607	28.5607	28.5607	28.5607	28.5607	28.5607	28.5607	28.5607	28.5607	28.5607	28.5607	28.5607	28.5607	28.5607	28.5607	28.5607	28.5607	28.5607	28.5607	28.5607	28.5607	28.5607	28.5607	28.5607	28.5607	28.5607	28.5607	28.5607	28.5607	28.5607	28.5607	28.5607	28.5607	28.5607	28.5607	28.5607	28.5607
O75937	D0J homolog subfamily C member 8 (Splicing protein spf31)	DNAJC8	35.3012	35.3012	138.331	232.279	35.3012	35.3012	107.475	35.3012	35.3012	35.3012	35.3012	35.3012	35.3012	35.3012	35.3012	35.3012	35.3012	35.3012	35.3012	35.3012	35.3012	35.3012	35.3012	125.538	35.3012	92.3512	35.3012	35.3012	35.3012	91.0802	35.3012	35.3012	208.867	35.3012	35.3012	35.3012	35.3012	35.3012	35.3012	35.3012	229.756	35.3012	263.915	35.3012	35.3012	35.3012
O75947	ATP synthase subunit d, mitochondrial (ATPase subunit d) (ATP synthase peripheral stalk subunit d)	ATP5PD	281.563	388.186	465.831	24.0023	334.776	339.549	24.0023	315.881	253.211	24.0023	384.048	298.954	191.197	326.042	24.0023	24.0023	24.0023	338.833	24.0023	24.0023	24.0023	202.632	24.0023	492.739	24.0023	296.208	150.608	286.998	323.086	24.0023	24.0023	695.162	24.0023	24.0023	304.857	139.992	471.345	24.0023	24.0023	24.0023	208.532	248.749	713.21	24.0023	287.481	24.0023
O75954	Tetraspanin-9 (Tspan-9) (Tetraspan NET-5)	TSPAN9	75.5025	75.5025	75.5025	75.5025	75.5025	75.5025	75.5025	75.5025	75.5025	75.5025	75.5025	75.5025	75.5025	75.5025	75.5025	75.5025	151.005	75.5025	75.5025	75.5025	75.5025	75.5025	75.5025	75.5025	75.5025	75.5025	75.5025	75.5025	75.5025	75.5025	75.5025	75.5025	75.5025	75.5025	75.5025	75.5025	75.5025	75.5025	75.5025	75.5025	75.5025	75.5025	75.5025	75.5025	75.5025	75.5025
O75955	Flotillin-1	FLOT1	6.70016	6.70016	32.9456	24.0838	6.70016	35.1983	26.6658	6.70016	40.2894	6.70016	6.70016	49.0595	65.4703	75.6712	6.70016	6.70016	6.70016	59.6646	6.70016	6.70016	35.3731	26.9335	29.0704	28.4537	36.1868	6.70016	41.4168	22.8462	6.70016	20.3691	6.70016	48.9331	31.7326	13.4003	41.8887	40.8973	31.6774	6.70016	6.70016	6.70016	6.70016	16.8366	37.8569	25.2077	31.9869	6.70016
O75964	ATP synthase subunit g, mitochondrial (ATPase subunit g) (ATP synthase membrane subunit g)	ATP5MG	132.499	31.4208	146.28	67.1483	62.8416	31.4208	31.4208	119.159	31.4208	31.4208	122.565	31.4208	71.5634	31.4208	31.4208	31.4208	31.4208	31.4208	31.4208	31.4208	31.4208	31.4208	75.7241	181.238	31.4208	87.2313	81.1435	31.4208	31.4208	31.4208	31.4208	214.077	31.4208	31.4208	31.4208	78.6673	31.4208	31.4208	31.4208	31.4208	31.4208	98.2261	31.4208	31.4208	159.361	31.4208
O75976	Carboxypeptidase D (EC 3.4.17.22) (Metallocarboxypeptidase D) (gp180)	CPD	3.94054	3.94054	3.94054	10.4501	3.94054	3.94054	3.94054	3.94054	3.94054	3.94054	3.94054	3.94054	3.94054	3.94054	3.94054	3.94054	3.94054	3.94054	3.94054	3.94054	21.0408	3.94054	3.94054	10.2792	3.94054	3.94054	3.94054	3.94054	3.94054	3.94054	3.94054	3.94054	17.3769	3.94054	3.94054	3.94054	3.94054	3.94054	3.94054	3.94054	3.94054	3.94054	3.94054	12.7827	3.94054	3.94054
O75995	SAM and SH3 domain-containing protein 3 (SH3 protein expressed in lymphocytes homolog)	SASH3	150.151	150.151	150.151	150.151	150.151	150.151	150.151	150.151	150.151	150.151	150.151	150.151	150.151	300.301	150.151	150.151	150.151	150.151	150.151	150.151	150.151	150.151	150.151	150.151	150.151	150.151	150.151	150.151	150.151	150.151	150.151	150.151	150.151	150.151	150.151	150.151	150.151	150.151	150.151	150.151	150.151	150.151	150.151	150.151	150.151	150.151
O76003	Glutaredoxin-3 (PKC-interacting cousin of thioredoxin) (PICOT) (PKC-theta-interacting protein) (PKCq-interacting protein) (Thioredoxin-like protein 2)	GLRX3	8.63997	8.63997	8.63997	143.237	8.63997	8.63997	8.63997	8.63997	8.63997	8.63997	34.9348	8.63997	8.63997	8.63997	8.63997	8.63997	8.63997	8.63997	8.63997	8.63997	8.63997	8.63997	19.4785	53.0205	8.63997	8.63997	8.63997	8.63997	8.63997	8.63997	8.63997	29.499	30.4646	8.63997	29.0623	8.63997	8.63997	8.63997	8.63997	8.63997	8.63997	8.63997	61.6453	8.63997	57.4573	8.63997
O76021	Ribosomal L1 domain-containing protein 1 (CATX-11) (Cellular senescence-inhibited gene protein) (Protein PBK1)	RSL1D1	10.9483	10.9483	117.981	223.957	10.9483	10.9483	10.9483	10.9483	10.9483	10.9483	10.9483	10.9483	10.9483	10.9483	401.081	10.9483	10.9483	123.799	72.334	10.9483	53.7404	123.22	24.7912	95.8649	98.0141	55.1919	85.414	106.883	10.9483	97.3763	57.5669	10.9483	10.9483	75.9784	10.9483	75.3995	92.7409	10.9483	10.9483	62.8967	47.1507	78.5156	47.1717	10.9483	66.8	50.6101
O76024	Wolframin	WFS1	15.6318	15.6318	15.6318	31.2637	15.6318	15.6318	15.6318	15.6318	15.6318	15.6318	15.6318	15.6318	15.6318	15.6318	15.6318	15.6318	15.6318	15.6318	15.6318	15.6318	15.6318	15.6318	15.6318	15.6318	15.6318	15.6318	15.6318	15.6318	15.6318	15.6318	15.6318	15.6318	15.6318	15.6318	15.6318	15.6318	15.6318	15.6318	15.6318	15.6318	15.6318	15.6318	15.6318	15.6318	15.6318	15.6318
O76031	ATP-dependent Clp protease ATP-binding subunit clpX-like, mitochondrial	CLPX	35.4863	35.4863	35.4863	35.4863	35.4863	35.4863	35.4863	35.4863	35.4863	35.4863	35.4863	35.4863	35.4863	35.4863	35.4863	35.4863	35.4863	35.4863	35.4863	35.4863	35.4863	35.4863	35.4863	35.4863	35.4863	35.4863	35.4863	35.4863	35.4863	35.4863	35.4863	35.4863	35.4863	35.4863	35.4863	35.4863	35.4863	35.4863	35.4863	35.4863	35.4863	35.4863	35.4863	35.4863	35.4863	35.4863
O76038	Secretagogin	SCGN	4.65684	4.65684	32.7213	4.65684	4.65684	20.3241	4.65684	4.65684	26.9639	4.65684	4.65684	4.65684	20.3094	4.65684	4.65684	4.65684	4.65684	4.65684	4.65684	4.65684	4.65684	4.65684	4.65684	4.65684	4.65684	4.65684	4.65684	4.65684	4.65684	4.65684	4.65684	4.65684	4.65684	4.65684	4.65684	4.65684	4.65684	4.65684	41.3578	4.65684	4.65684	4.65684	4.65684	4.65684	4.65684	4.65684
O76041	Nebulette (Actin-binding Z-disk protein)	NEBL	11.5742	11.5742	11.5742	33.6846	11.5742	11.5742	11.5742	11.5742	11.5742	11.5742	11.5742	11.5742	11.5742	11.5742	11.5742	11.5742	11.5742	11.5742	11.5742	11.5742	11.5742	11.5742	11.5742	11.5742	47.8935	11.5742	11.5742	93.1125	70.684	11.5742	11.5742	11.5742	11.5742	11.5742	11.5742	11.5742	11.5742	11.5742	11.5742	11.5742	43.1266	11.5742	11.5742	51.9498	11.5742	11.5742
O76054	SEC14-like protein 2 (Alpha-tocopherol-associated protein) (TAP) (hTAP) (Squalene transfer protein) (Super0tant protein factor) (SPF)	SEC14L2	18.9858	18.9858	18.9858	18.9858	49.9891	18.9858	18.9858	18.9858	18.9858	18.9858	18.9858	18.9858	18.9858	18.9858	18.9858	37.9715	18.9858	18.9858	18.9858	18.9858	18.9858	18.9858	18.9858	18.9858	18.9858	18.9858	18.9858	18.9858	18.9858	18.9858	18.9858	18.9858	18.9858	18.9858	18.9858	18.9858	18.9858	18.9858	18.9858	18.9858	18.9858	18.9858	18.9858	18.9858	18.9858	18.9858
O76062	Delta(14)-sterol reductase (Delta-14-SR) (EC 1.3.1.70) (Another new gene 1 protein) (C-14 sterol reductase) (Putative sterol reductase SR-1) (Sterol C14-reductase) (Transmembrane 7 superfamily member 2)	TM7SF2	55.628	55.628	55.628	55.628	55.628	55.628	55.628	55.628	55.628	55.628	55.628	55.628	55.628	55.628	111.256	55.628	55.628	55.628	55.628	55.628	55.628	55.628	55.628	55.628	55.628	55.628	55.628	55.628	55.628	55.628	55.628	55.628	55.628	55.628	55.628	55.628	55.628	55.628	55.628	55.628	55.628	55.628	55.628	55.628	55.628	55.628
O76070	Gamma-synuclein (Breast cancer-specific gene 1 protein) (Persyn) (Synoretin) (SR)	SNCG	11.507	11.507	11.507	11.507	11.507	11.507	23.014	11.507	11.507	51.0371	11.507	62.6258	11.507	11.507	11.507	11.507	11.507	11.507	11.507	11.507	11.507	11.507	11.507	11.507	11.507	11.507	11.507	11.507	11.507	11.507	11.507	11.507	11.507	11.507	11.507	11.507	11.507	11.507	76.5728	11.507	11.507	11.507	11.507	11.507	11.507	11.507
O76071	Probable cytosolic iron-sulfur protein assembly protein CIAO1 (WD repeat-containing protein 39)	CIAO1	11.8864	11.8864	11.8864	11.8864	11.8864	11.8864	11.8864	11.8864	11.8864	11.8864	11.8864	11.8864	11.8864	11.8864	11.8864	11.8864	11.8864	11.8864	11.8864	11.8864	11.8864	11.8864	11.8864	11.8864	11.8864	11.8864	11.8864	11.8864	11.8864	11.8864	11.8864	11.8864	11.8864	11.8864	11.8864	11.8864	11.8864	11.8864	11.8864	11.8864	11.8864	11.8864	11.8864	11.8864	11.8864	11.8864
O76094	Sig0l recognition particle subunit SRP72 (SRP72) (Sig0l recognition particle 72 kDa protein)	SRP72	21.7609	33.4591	31.1231	26.1384	21.7437	30.0708	33.073	27.256	12.1202	32.3366	40.6113	90.8457	39.8167	51.6776	18.0785	17.804	5.26619	13.4108	28.1232	29.0062	54.1773	36.8221	65.5766	30.4778	29.2762	19.8918	52.5475	37.3613	28.6712	34.9126	62.057	45.2714	74.4635	25.2368	59.0543	84.4502	37.745	69.2303	10.5324	33.6234	35.9647	48.2096	51.5127	30.2737	44.6678	32.5487
O94760	N(G),N(G)-dimethylarginine dimethylaminohydrolase 1 (DDAH-1) (Dimethylarginine dimethylaminohydrolase 1) (EC 3.5.3.18) (DDAHI) (Dimethylargini0se-1)	DDAH1	80.6188	80.6188	80.6188	80.6188	80.6188	80.6188	80.6188	80.6188	80.6188	420.965	80.6188	80.6188	80.6188	161.238	80.6188	80.6188	459.441	369.428	733.69	80.6188	519.235	965.198	80.6188	357.463	1138.47	80.6188	701.707	80.6188	80.6188	80.6188	1020.4	80.6188	80.6188	760.84	80.6188	80.6188	866.927	80.6188	80.6188	667.536	514.897	1093.91	80.6188	775.785	80.6188	80.6188
O94776	Metastasis-associated protein MTA2 (Metastasis-associated 1-like 1) (MTA1-L1 protein) (p53 target protein in deacetylase complex)	MTA2	23.2196	23.2196	89.5434	23.2196	23.2196	23.2196	23.2196	23.2196	23.2196	23.2196	23.2196	23.2196	23.2196	23.2196	23.2196	23.2196	23.2196	23.2196	23.2196	23.2196	23.2196	23.2196	132.375	55.8462	23.2196	23.2196	23.2196	72.5057	23.2196	70.3068	23.2196	23.2196	123.122	23.2196	113.696	23.2196	173.41	23.2196	23.2196	23.2196	115.862	23.2196	150.82	90.7769	116.379	23.2196
O94788	Reti0l dehydroge0se 2 (RALDH 2) (RalDH2) (EC 1.2.1.36) (Aldehyde dehydroge0se family 1 member A2) (Reti0ldehyde-specific dehydroge0se type 2) (RALDH(II))	ALDH1A2	8.1082	8.1082	8.1082	8.1082	8.1082	8.1082	8.1082	8.1082	8.1082	8.1082	8.1082	8.1082	8.1082	8.1082	16.2164	8.1082	8.1082	8.1082	165.152	8.1082	8.1082	8.1082	8.1082	8.1082	8.1082	8.1082	8.1082	8.1082	8.1082	8.1082	8.1082	8.1082	8.1082	8.1082	8.1082	8.1082	8.1082	8.1082	8.1082	8.1082	8.1082	8.1082	8.1082	8.1082	8.1082	8.1082
O94804	Serine/threonine-protein ki0se 10 (EC 2.7.11.1) (Lymphocyte-oriented ki0se)	STK10	5.56836	5.56836	5.56836	5.56836	5.56836	5.56836	5.56836	5.56836	5.56836	5.56836	5.56836	98.7359	45.3835	5.56836	5.56836	5.56836	5.56836	5.56836	5.56836	5.56836	5.56836	5.56836	5.56836	17.8641	5.56836	5.56836	46.7311	5.56836	5.56836	28.1504	17.1104	5.56836	5.56836	5.56836	5.56836	5.56836	5.56836	5.56836	5.56836	5.56836	25.6124	5.56836	5.56836	5.56836	26.5827	5.56836
O94805	Actin-like protein 6B (53 kDa BRG1-associated factor B) (Actin-related protein Baf53b) (Arp0lpha) (BRG1-associated factor 53B) (BAF53B)	ACTL6B	6.23175	6.23175	6.23175	66.4537	6.23175	6.23175	57.3718	6.23175	6.23175	6.23175	6.23175	6.23175	6.23175	6.23175	6.23175	6.23175	6.23175	45.0342	6.23175	6.23175	6.23175	6.23175	6.23175	6.23175	6.23175	6.23175	6.23175	23.4288	6.23175	6.23175	6.23175	12.4635	6.23175	6.23175	6.23175	6.23175	6.23175	6.23175	6.23175	55.7435	6.23175	6.23175	6.23175	6.23175	6.23175	426.966
O94808	Glutamine--fructose-6-phosphate aminotransferase [isomerizing] 2 (EC 2.6.1.16) (D-fructose-6-phosphate amidotransferase 2) (Glutamine:fructose-6-phosphate amidotransferase 2) (GFAT 2) (GFAT2) (Hexosephosphate aminotransferase 2)	GFPT2	84.6819	110.212	178.951	127.675	95.1719	98.1937	15.9631	79.7736	113.469	15.9631	83.0939	111.924	31.9263	146.253	15.9631	15.9631	15.9631	105.816	15.9631	15.9631	186.575	134.976	108.207	98.5175	136.807	96.3147	137.932	228.994	15.9631	78.1565	118.197	120.685	119.241	100.929	71.8459	158.334	211.621	15.9631	15.9631	15.9631	82.491	112.537	176.729	244.075	111.494	15.9631
O94813	Slit homolog 2 protein (Slit-2) [Cleaved into: Slit homolog 2 protein N-product; Slit homolog 2 protein C-product]	SLIT2	180.97	180.97	361.941	180.97	180.97	180.97	180.97	180.97	180.97	180.97	180.97	180.97	180.97	180.97	180.97	180.97	180.97	180.97	180.97	180.97	180.97	180.97	180.97	180.97	180.97	180.97	180.97	180.97	180.97	180.97	180.97	180.97	180.97	180.97	180.97	180.97	180.97	180.97	180.97	180.97	180.97	180.97	180.97	180.97	180.97	180.97
O94819	Kelch repeat and BTB domain-containing protein 11 (Chronic myelogenous leukemia-associated protein) (Kelch domain-containing protein 7B)	KBTBD11	11.6352	11.6352	11.6352	11.6352	11.6352	11.6352	11.6352	11.6352	11.6352	11.6352	11.6352	11.6352	11.6352	32.7399	11.6352	11.6352	11.6352	11.6352	11.6352	11.6352	11.6352	11.6352	11.6352	11.6352	11.6352	11.6352	11.6352	11.6352	11.6352	11.6352	11.6352	11.6352	11.6352	11.6352	11.6352	11.6352	11.6352	11.6352	11.6352	11.6352	11.6352	11.6352	11.6352	11.6352	11.6352	11.6352
O94822	E3 ubiquitin-protein ligase listerin (EC 2.3.2.27) (RING finger protein 160) (RING-type E3 ubiquitin transferase listerin) (Zinc finger protein 294)	LTN1	5.03477	5.03477	14.0342	5.03477	5.03477	5.03477	5.03477	5.03477	5.03477	5.03477	5.03477	5.03477	5.03477	5.03477	5.03477	5.03477	5.03477	5.03477	5.03477	5.03477	5.03477	5.03477	5.03477	5.03477	5.03477	5.03477	5.03477	5.03477	5.03477	5.03477	5.03477	5.03477	5.03477	5.03477	5.03477	5.03477	5.03477	5.03477	5.03477	5.03477	5.03477	5.03477	5.03477	5.03477	5.03477	5.03477
O94826	Mitochondrial import receptor subunit TOM70 (Mitochondrial precursor proteins import receptor) (Translocase of outer membrane 70 kDa subunit) (Translocase of outer mitochondrial membrane protein 70)	TOMM70	60.9288	180.91	103.531	120.671	72.4684	85.4128	102.284	63.5981	82.883	49.7132	69.744	58.353	105.318	135.377	230.411	70.1925	85.8302	156.036	10.3409	117.601	94.4291	135.778	76.3005	88.633	103.169	69.2472	57.6351	109.234	118.799	63.8804	56.9202	141.926	116.623	71.0046	69.9103	55.8826	127.802	79.362	86.5013	20.6817	94.2213	56.9485	109.687	163.136	97.136	55.1395
O94829	Importin-13 (Imp13) (Karyopherin-13) (Kap13) (Ran-binding protein 13) (RanBP13)	IPO13	251.288	251.288	251.288	251.288	251.288	251.288	251.288	251.288	251.288	251.288	251.288	251.288	251.288	251.288	251.288	251.288	251.288	251.288	251.288	251.288	251.288	251.288	251.288	251.288	251.288	251.288	251.288	251.288	251.288	251.288	251.288	251.288	251.288	251.288	251.288	251.288	251.288	251.288	251.288	251.288	251.288	251.288	251.288	251.288	251.288	251.288
O94832	Unconventio0l myosin-Id	MYO1D	179.993	321.809	152.873	134.356	173.806	191.971	36.4628	114.262	230.244	36.4628	132.004	36.4628	240.337	355.595	241.435	209.386	36.4628	124.596	36.4628	36.4628	142.719	195.491	127.636	98.0492	36.4628	92.5104	36.4628	231.026	104.882	36.4628	105.081	424.229	248.425	110.987	188.502	201.994	179.407	208.704	36.4628	36.4628	166.676	74.3616	248.143	189.186	179.477	36.4628
O94855	Protein transport protein Sec24D (SEC24-related protein D)	SEC24D	2.00577	2.00577	10.0154	2.00577	2.00577	2.00577	2.00577	2.00577	2.00577	2.00577	2.00577	2.00577	2.00577	2.00577	2.00577	2.00577	2.00577	2.00577	2.00577	2.00577	17.9766	2.00577	2.00577	2.00577	2.00577	10.3724	2.00577	2.00577	2.00577	2.00577	2.00577	12.9578	2.00577	2.00577	2.00577	2.00577	2.00577	2.00577	2.00577	2.00577	2.00577	2.00577	2.00577	11.0341	2.00577	2.00577
O94874	E3 UFM1-protein ligase 1 (EC 2.3.2.-) (E3 UFM1-protein transferase 1) (Novel LZAP-binding protein) (Regulator of C53/LZAP and DDRGK1)	UFL1	25.6614	70.6247	62.2998	53.2267	45.4344	42.8947	8.51907	38.0622	46.6241	17.0381	8.51907	8.51907	42.9272	75.8623	8.51907	57.9444	45.3921	82.3585	8.51907	8.51907	29.517	59.9153	8.51907	40.0444	41.0753	31.9327	75.4298	20.0137	41.5574	61.2106	22.4954	72.5222	23.3061	31.3175	35.8289	47.5865	51.7749	8.51907	8.51907	8.51907	33.1032	71.7079	8.51907	59.0045	32.199	28.6133
O94875	Sorbin and SH3 domain-containing protein 2 (Arg-binding protein 2) (ArgBP2) (Arg/Abl-interacting protein 2) (Sorbin)	SORBS2	42.8788	11.5943	119.996	11.5943	11.5943	97.129	160.459	100.854	23.1885	65.9887	48.7749	56.0561	49.5443	104.963	50.7437	36.7518	62.0712	11.5943	99.8121	79.5627	11.5943	55.1048	11.5943	37.5233	11.5943	11.5943	11.5943	11.5943	88.6057	11.5943	11.5943	11.5943	11.5943	11.5943	11.5943	11.5943	11.5943	11.5943	79.4343	11.5943	11.5943	11.5943	11.5943	77.6964	11.5943	11.5943
O94886	CSC1-like protein 1 (Transmembrane protein 63A)	TMEM63A	8.67478	8.67478	8.67478	8.67478	8.67478	8.67478	8.67478	8.67478	8.67478	8.67478	8.67478	8.67478	8.67478	8.67478	20.4742	8.67478	8.67478	8.67478	8.67478	8.67478	8.67478	8.67478	8.67478	8.67478	8.67478	8.67478	8.67478	8.67478	8.67478	8.67478	8.67478	8.67478	8.67478	8.67478	44.7202	42.8531	8.67478	8.67478	8.67478	8.67478	8.67478	8.67478	8.67478	50.2607	8.67478	8.67478
O94887	FERM, ARHGEF and pleckstrin domain-containing protein 2 (FERM domain-including RhoGEF) (FIR) (FERM, RhoGEF and pleckstrin domain-containing protein 2) (Pleckstrin homology domain-containing family C member 3) (PH domain-containing family C member 3)	FARP2	11.9739	11.9739	11.9739	11.9739	11.9739	11.9739	11.9739	11.9739	11.9739	11.9739	11.9739	11.9739	11.9739	11.9739	11.9739	11.9739	11.9739	11.9739	11.9739	11.9739	11.9739	11.9739	11.9739	23.9477	11.9739	11.9739	11.9739	11.9739	11.9739	11.9739	11.9739	11.9739	11.9739	11.9739	11.9739	11.9739	11.9739	11.9739	11.9739	11.9739	11.9739	11.9739	11.9739	11.9739	11.9739	11.9739
O94888	UBX domain-containing protein 7	UBXN7	28.221	28.221	28.221	28.221	28.221	28.221	28.221	28.221	28.221	28.221	28.221	28.221	28.221	28.221	28.221	28.221	28.221	28.221	28.221	28.221	28.221	28.221	28.221	28.221	28.221	28.221	28.221	28.221	28.221	28.221	28.221	28.221	28.221	28.221	28.221	28.221	28.221	28.221	28.221	28.221	28.221	28.221	28.221	28.221	28.221	28.221
O94901	SUN domain-containing protein 1 (Protein unc-84 homolog A) (Sad1/unc-84 protein-like 1)	SUN1	3.07236	3.07236	3.07236	19.1451	3.07236	3.07236	3.07236	3.07236	3.07236	3.07236	3.07236	3.07236	3.07236	3.07236	3.07236	3.07236	3.07236	12.1461	3.07236	3.07236	25.5803	3.07236	19.2851	3.07236	3.07236	3.07236	3.07236	3.07236	3.07236	3.07236	19.737	28.1676	3.07236	3.07236	17.5176	27.9088	10.8697	3.07236	3.07236	3.07236	3.07236	3.07236	14.7136	18.8962	3.07236	3.07236
O94903	Pyridoxal phosphate homeostasis protein (PLP homeostasis protein) (Proline synthase co-transcribed bacterial homolog protein) (Pyridoxal phosphate-binding protein)	PLPBP	64.6163	45.0514	56.8754	60.5744	54.3368	81.6108	27.4897	38.9808	10.4318	10.4318	42.6351	51.0435	38.6146	10.4318	10.4318	67.3532	10.4318	24.2876	10.4318	38.5707	49.315	92.9429	52.4517	36.156	82.7557	46.4407	20.8635	103.911	50.18	64.9084	78.4351	76.5818	30.3003	33.2252	58.2928	10.4318	78.9657	41.3084	10.4318	10.4318	52.8847	34.5572	70.227	83.4143	43.8048	10.4318
O94905	Erlin-2 (Endoplasmic reticulum lipid raft-associated protein 2) (Stomatin-prohibitin-flotillin-HflC/K domain-containing protein 2) (SPFH domain-containing protein 2)	ERLIN2	79.7206	13.4168	224.318	187.082	70.0104	13.4168	74.9502	53.638	13.4168	13.4168	49.406	13.4168	13.4168	27.0939	48.7501	99.0845	13.4168	13.4168	61.6169	13.4168	13.4168	144.329	53.7831	283.786	13.4168	239.156	13.4168	37.3166	13.4168	53.2279	73.9087	153.619	13.4168	13.4168	75.6232	80.2824	13.4168	13.4168	13.4168	26.8336	75.2058	13.4168	133.94	94.6571	13.4168	13.4168
O94906	Pre-mR0-processing factor 6 (Androgen receptor N-termi0l domain-transactivating protein 1) (ANT-1) (PRP6 homolog) (U5 snRNP-associated 102 kDa protein) (U5-102 kDa protein)	PRPF6	24.4363	24.4363	24.4363	24.4363	24.4363	24.4363	24.4363	24.4363	24.4363	24.4363	24.4363	24.4363	57.31	24.4363	24.4363	24.4363	24.4363	131.998	24.4363	24.4363	136.243	125.889	110.277	24.4363	24.4363	24.4363	24.4363	85.6561	67.1658	48.8727	91.4657	24.4363	153.291	24.4363	89.5014	175.687	24.4363	24.4363	24.4363	24.4363	87.7855	96.117	89.8851	70.2089	115.531	24.4363
O94911	ATP-binding cassette sub-family A member 8	ABCA8	7.47593	7.47593	7.47593	7.47593	7.47593	7.47593	7.47593	7.47593	7.47593	7.47593	7.47593	7.47593	14.9519	7.47593	7.47593	7.47593	7.47593	7.47593	7.47593	7.47593	7.47593	7.47593	7.47593	7.47593	7.47593	7.47593	7.47593	7.47593	7.47593	7.47593	7.47593	7.47593	7.47593	7.47593	7.47593	7.47593	7.47593	7.47593	7.47593	7.47593	7.47593	7.47593	7.47593	7.47593	7.47593	7.47593
O94915	Protein furry homolog-like (ALL1-fused gene from chromosome 4p12 protein)	FRYL	45.1976	45.1976	45.1976	45.1976	45.1976	45.1976	45.1976	45.1976	45.1976	45.1976	45.1976	45.1976	45.1976	45.1976	45.1976	45.1976	45.1976	45.1976	45.1976	45.1976	45.1976	45.1976	45.1976	45.1976	45.1976	45.1976	45.1976	45.1976	45.1976	45.1976	45.1976	45.1976	45.1976	45.1976	45.1976	45.1976	45.1976	45.1976	45.1976	45.1976	45.1976	45.1976	45.1976	45.1976	45.1976	45.1976
O94919	Endonuclease domain-containing 1 protein (EC 3.1.30.-)	ENDOD1	20.9077	159.202	20.9077	20.9077	20.9077	74.1525	20.9077	20.9077	82.7477	20.9077	20.9077	20.9077	20.9077	124.547	20.9077	20.9077	20.9077	20.9077	20.9077	20.9077	20.9077	20.9077	20.9077	52.1553	20.9077	20.9077	20.9077	73.8345	20.9077	47.2356	20.9077	153.541	20.9077	20.9077	59.2831	20.9077	20.9077	20.9077	20.9077	20.9077	20.9077	20.9077	20.9077	43.216	20.9077	20.9077
O94925	Glutami0se kidney isoform, mitochondrial (GLS) (EC 3.5.1.2) (K-glutami0se) (L-glutamine amidohydrolase)	GLS	29.6942	7.78316	28.4135	46.8536	67.9607	7.78316	7.78316	7.78316	7.78316	7.78316	7.78316	47.7066	7.78316	7.78316	7.78316	77.1025	7.78316	24.3736	7.78316	7.78316	7.78316	7.78316	31.6609	22.7571	7.78316	7.78316	7.78316	7.78316	7.78316	7.78316	7.78316	7.78316	7.78316	7.78316	7.78316	7.78316	7.78316	7.78316	7.78316	7.78316	7.78316	7.78316	15.5663	7.78316	7.78316	7.78316
O94952	F-box only protein 21	FBXO21	154.208	154.208	308.416	154.208	154.208	154.208	154.208	154.208	154.208	154.208	154.208	154.208	154.208	154.208	154.208	154.208	154.208	154.208	154.208	154.208	154.208	154.208	154.208	154.208	154.208	154.208	154.208	154.208	154.208	154.208	154.208	154.208	154.208	154.208	154.208	154.208	154.208	154.208	154.208	154.208	154.208	154.208	154.208	154.208	154.208	154.208
O94973	AP-2 complex subunit alpha-2 (100 kDa coated vesicle protein C) (Adaptor protein complex AP-2 subunit alpha-2) (Adaptor-related protein complex 2 subunit alpha-2) (Alpha-adaptin C) (Alpha2-adaptin) (Clathrin assembly protein complex 2 alpha-C large chain) (Huntingtin yeast partner J) (Huntingtin-interacting protein 9) (HIP-9) (Huntingtin-interacting protein J) (Plasma membrane adaptor HA2/AP2 ada…	AP2A2	11.2713	44.2793	38.3557	37.6695	11.2713	11.2713	25.0147	11.2713	11.2713	11.2713	11.2713	11.2713	11.2713	11.2713	11.2713	11.2713	11.2713	11.2713	11.2713	11.2713	11.2713	11.2713	11.2713	47.7598	11.2713	25.1605	48.6126	11.2713	69.8017	37.4504	22.5427	11.2713	11.2713	11.2713	11.2713	11.2713	11.2713	11.2713	11.2713	11.2713	11.2713	11.2713	11.2713	51.1576	11.2713	11.2713
O94979	Protein transport protein Sec31A (ABP125) (ABP130) (SEC31-like protein 1) (SEC31-related protein A) (Web1-like protein)	SEC31A	131.946	222.513	127.852	85.4735	95.8232	138.874	110.909	170.065	168.505	19.2559	204.039	122.409	19.2559	282.756	60.4213	55.3915	163.795	19.2559	19.2559	153.22	164.913	131.297	19.2559	92.2715	71.1639	77.4237	271.269	19.2559	145.826	110.214	137.232	188.296	156.293	19.2559	161.718	132.924	153.903	145.882	19.2559	102.781	111.766	150.874	145.912	73.6098	58.69	132.389
O95049	Tight junction protein ZO-3 (Tight junction protein 3) (Zo0 occludens protein 3) (Zonula occludens protein 3)	TJP3	66.424	142.147	23.0551	10.8468	40.2533	5.42342	5.42342	5.42342	96.6341	5.42342	5.42342	5.42342	73.3378	130.896	21.3732	35.4787	5.42342	5.42342	5.42342	43.6806	5.42342	5.42342	40.148	5.42342	5.42342	5.42342	5.42342	5.42342	38.5276	5.42342	42.2261	27.0688	35.5285	5.42342	40.6941	40.5268	21.5864	5.42342	5.42342	5.42342	5.42342	36.5307	5.42342	36.0814	5.42342	5.42342
O95071	E3 ubiquitin-protein ligase UBR5 (EC 2.3.2.26) (E3 ubiquitin-protein ligase, HECT domain-containing 1) (HECT-type E3 ubiquitin transferase UBR5) (Hyperplastic discs protein homolog) (hHYD) (Progestin-induced protein)	UBR5	11.1996	11.1996	11.1996	11.1996	11.1996	11.1996	11.1996	11.1996	11.1996	11.1996	11.1996	11.1996	11.1996	11.1996	11.1996	11.1996	11.1996	11.1996	11.1996	11.1996	11.1996	11.1996	31.6015	11.1996	11.1996	11.1996	11.1996	56.029	11.1996	11.1996	11.1996	11.1996	11.1996	11.1996	11.1996	11.1996	11.1996	11.1996	11.1996	11.1996	11.1996	11.1996	11.1996	11.1996	38.4487	11.1996
O95081	Arf-GAP domain and FG repeat-containing protein 2 (HIV-1 Rev-binding protein-like protein) (Rev/Rex activation domain-binding protein related) (RAB-R)	AGFG2	9.75223	9.75223	9.75223	9.75223	9.75223	9.75223	9.75223	9.75223	9.75223	9.75223	9.75223	9.75223	9.75223	9.75223	9.75223	9.75223	9.75223	9.75223	9.75223	9.75223	9.75223	9.75223	9.75223	9.75223	9.75223	9.75223	9.75223	9.75223	19.5045	9.75223	9.75223	9.75223	9.75223	9.75223	9.75223	9.75223	9.75223	9.75223	9.75223	9.75223	9.75223	9.75223	9.75223	9.75223	9.75223	9.75223
O95104	Splicing factor, arginine/serine-rich 15 (CTD-binding SR-like protein RA4) (SR-related and CTD-associated factor 4)	SCAF4	97.7343	97.7343	97.7343	97.7343	97.7343	97.7343	97.7343	97.7343	520.121	97.7343	97.7343	97.7343	97.7343	97.7343	97.7343	97.7343	97.7343	481.243	97.7343	97.7343	97.7343	582.988	97.7343	97.7343	97.7343	97.7343	97.7343	97.7343	97.7343	249.062	97.7343	97.7343	97.7343	97.7343	97.7343	97.7343	97.7343	97.7343	97.7343	97.7343	97.7343	195.469	97.7343	97.7343	97.7343	97.7343
O95139	0DH dehydroge0se [ubiquinone] 1 beta subcomplex subunit 6 (Complex I-B17) (CI-B17) (0DH-ubiquinone oxidoreductase B17 subunit)	NDUFB6	289.039	37.4654	37.4654	37.4654	325.125	37.4654	37.4654	37.4654	37.4654	37.4654	37.4654	37.4654	37.4654	37.4654	37.4654	37.4654	37.4654	37.4654	37.4654	37.4654	37.4654	37.4654	74.9308	37.4654	37.4654	37.4654	37.4654	37.4654	37.4654	37.4654	37.4654	235.217	37.4654	37.4654	271.118	392.405	37.4654	37.4654	37.4654	37.4654	37.4654	37.4654	612.181	450.287	37.4654	37.4654
O95140	Mitofusin-2 (EC 3.6.5.-) (Transmembrane GTPase MFN2)	MFN2	79.5152	306.174	79.5152	79.5152	79.5152	79.5152	79.5152	79.5152	79.5152	79.5152	79.5152	79.5152	159.03	79.5152	79.5152	79.5152	79.5152	79.5152	79.5152	79.5152	79.5152	79.5152	79.5152	79.5152	79.5152	79.5152	79.5152	79.5152	179.712	187.268	79.5152	79.5152	79.5152	79.5152	79.5152	79.5152	79.5152	79.5152	79.5152	79.5152	79.5152	79.5152	207.163	79.5152	79.5152	79.5152
O95154	Aflatoxin B1 aldehyde reductase member 3 (EC 1.-.-.-) (AFB1 aldehyde reductase 2) (AFB1-AR 2)	AKR7A3	67.2842	163.861	191.015	285.045	86.9832	18.4259	97.7732	18.4259	59.9557	18.4259	67.722	111.762	116.197	135.345	112.73	118.397	52.3641	88.4594	93.9392	58.6826	79.3091	18.4259	66.5125	260.166	37.4277	167.932	114.528	54.7502	83.2041	117.229	18.4259	238.065	50.9371	53.8903	116.285	41.6817	72.8336	140.744	91.5004	36.8517	69.3629	60.3391	135.36	101.662	99.2582	18.4259
O95155	Ubiquitin conjugation factor E4 B (EC 2.3.2.27) (Homozygously deleted in neuroblastoma 1) (RING-type E3 ubiquitin transferase E4 B) (Ubiquitin fusion degradation protein 2)	UBE4B	1488.83	1488.83	1488.83	1488.83	1488.83	1488.83	1488.83	1488.83	1488.83	1488.83	1488.83	1488.83	1488.83	1488.83	1488.83	1488.83	1488.83	1488.83	1488.83	1488.83	1488.83	1488.83	1488.83	1488.83	1488.83	1488.83	1488.83	1488.83	1488.83	1488.83	1488.83	1488.83	1488.83	1488.83	1488.83	1488.83	1488.83	1488.83	1488.83	1488.83	1488.83	1488.83	1488.83	1488.83	1488.83	1488.83
O95163	Elongator complex protein 1 (ELP1) (IkappaB ki0se complex-associated protein) (IKK complex-associated protein) (p150)	ELP1	176.904	176.904	176.904	176.904	176.904	176.904	176.904	176.904	176.904	176.904	176.904	176.904	176.904	176.904	176.904	176.904	176.904	176.904	176.904	176.904	176.904	176.904	176.904	176.904	176.904	176.904	176.904	176.904	176.904	176.904	176.904	176.904	176.904	176.904	176.904	176.904	176.904	176.904	176.904	176.904	176.904	176.904	176.904	176.904	176.904	176.904
O95168	0DH dehydroge0se [ubiquinone] 1 beta subcomplex subunit 4 (Complex I-B15) (CI-B15) (0DH-ubiquinone oxidoreductase B15 subunit)	NDUFB4	232.604	659.25	709.244	273.365	473.927	263.413	170.588	173.371	371.361	28.3275	133.329	28.3275	548.824	841.536	503.75	426.689	28.3275	56.655	272.954	69.8131	186.27	329.464	184.932	193.082	195.622	274.015	255.416	241.421	186.493	201.601	28.3275	28.3275	138.149	114.859	452.029	106.34	265.659	310.496	126.193	101.896	247.539	28.3275	28.3275	291.667	347.602	63.5254
O95169	0DH dehydroge0se [ubiquinone] 1 beta subcomplex subunit 8, mitochondrial (Complex I-ASHI) (CI-ASHI) (0DH-ubiquinone oxidoreductase ASHI subunit)	NDUFB8	14.104	14.104	141.201	14.104	14.104	14.104	14.104	14.104	14.104	14.104	14.104	14.104	83.2176	111.642	14.104	14.104	14.104	14.104	14.104	14.104	14.104	14.104	14.104	14.104	14.104	14.104	14.104	14.104	14.104	14.104	14.104	14.104	14.104	14.104	57.5108	14.104	14.104	14.104	14.104	14.104	14.104	14.104	14.104	14.104	78.7393	14.104
O95182	0DH dehydroge0se [ubiquinone] 1 alpha subcomplex subunit 7 (Complex I-B14.5a) (CI-B14.5a) (0DH-ubiquinone oxidoreductase subunit B14.5a)	NDUFA7	48.7427	269.7	197.924	98.9317	162.286	48.7427	48.7427	48.7427	48.7427	48.7427	48.7427	48.7427	208.523	48.7427	48.7427	48.7427	48.7427	48.7427	48.7427	48.7427	48.7427	48.7427	48.7427	48.7427	48.7427	114.169	48.7427	48.7427	48.7427	48.7427	48.7427	48.7427	48.7427	48.7427	48.7427	48.7427	48.7427	48.7427	48.7427	48.7427	48.7427	48.7427	48.7427	48.7427	48.7427	48.7427
O95197	Reticulon-3 (Homolog of ASY protein) (HAP) (Neuroendocrine-specific protein-like 2) (NSP-like protein 2) (Neuroendocrine-specific protein-like II) (NSP-like protein II) (NSPLII)	RTN3	19.004	19.004	87.218	80.1739	19.004	19.004	19.004	19.004	19.004	19.004	19.004	19.004	19.004	19.004	19.004	19.004	19.004	19.004	19.004	19.004	19.004	19.004	19.004	66.7392	19.004	48.4658	19.004	19.004	19.004	19.004	48.5591	19.004	19.004	19.004	19.004	19.004	19.004	19.004	19.004	19.004	19.004	55.3565	19.004	19.004	42.1297	19.004
O95202	Mitochondrial proton/calcium exchanger protein (Leucine zipper-EF-hand-containing transmembrane protein 1)	LETM1	43.5473	74.9534	14.6878	9.68706	26.0403	30.4005	4.84353	4.84353	37.0342	4.84353	4.84353	19.4135	49.2561	59.1871	4.84353	34.239	4.84353	15.8592	4.84353	4.84353	17.4124	27.6364	58.655	11.0324	4.84353	4.84353	4.84353	31.7156	4.84353	25.2259	60.3747	109.16	25.7012	4.84353	34.3559	4.84353	57.6369	4.84353	4.84353	4.84353	4.84353	25.0732	52.883	28.301	23.2137	4.84353
O95218	Zinc finger Ran-binding domain-containing protein 2 (Zinc finger protein 265) (Zinc finger, splicing)	ZRANB2	4.96036	4.96036	4.96036	4.96036	4.96036	4.96036	4.96036	4.96036	4.96036	4.96036	4.96036	4.96036	4.96036	4.96036	4.96036	4.96036	4.96036	4.96036	4.96036	4.96036	4.96036	4.96036	4.96036	4.96036	4.96036	4.96036	4.96036	4.96036	4.96036	4.96036	4.96036	4.96036	4.96036	4.96036	4.96036	4.96036	4.96036	4.96036	4.96036	4.96036	4.96036	4.96036	4.96036	4.96036	4.96036	4.96036
O95219	Sorting nexin-4	SNX4	6.72027	35.6967	94.3421	147.178	30.9451	6.72027	54.658	6.72027	6.72027	6.72027	6.72027	6.72027	38.5156	62.0558	75.0007	46.9436	30.9975	40.7972	6.72027	6.72027	6.72027	6.72027	38.3391	100.26	19.5489	56.0825	24.0998	6.72027	45.2834	6.72027	19.2191	31.7385	32.9543	6.72027	27.9449	6.72027	19.3548	6.72027	6.72027	28.2257	6.72027	19.2836	6.72027	71.0033	16.8701	6.72027
O95232	Luc7-like protein 3 (Cisplatin resistance-associated-overexpressed protein) (Luc7A) (Okadaic acid-inducible phosphoprotein OA48-18) (cAMP regulatory element-associated protein 1) (CRE-associated protein 1) (CREAP-1)	LUC7L3	174.165	274.875	7.11305	70.7522	20.9429	6.92727	76.5579	154.778	94.5152	114.079	1.93705	551.282	1.93705	83.1088	138.091	299.28	142.397	22.5473	1.93705	9.18982	124.608	1.93705	1.93705	13.5745	226.375	27.0507	1.93705	114.168	1.93705	33.3325	16.1231	646.87	1.93705	32.2271	5.83662	15.4976	30.1656	1.93705	1.93705	14.3627	34.3085	35.8183	3.8741	1.93705	4.71826	340.657
O95236	Apolipoprotein L3 (Apolipoprotein L-III) (ApoL-III) (TNF-inducible protein CG12-1) (CG12_1)	APOL3	4.01292	4.01292	4.01292	4.01292	4.01292	4.01292	4.01292	4.01292	4.01292	4.01292	4.01292	4.01292	4.01292	4.01292	4.01292	4.01292	4.01292	4.01292	4.01292	4.01292	4.01292	4.01292	4.01292	4.01292	4.01292	4.01292	4.01292	4.01292	4.01292	4.01292	4.01292	4.01292	4.01292	4.01292	4.01292	4.01292	4.01292	4.01292	4.01292	4.01292	4.01292	4.01292	4.01292	4.01292	8.02584	4.01292
O95248	Myotubularin-related protein 5 (SET-binding factor 1) (Sbf1)	SBF1	6.82977	6.82977	6.82977	6.82977	6.82977	6.82977	6.82977	6.82977	6.82977	6.82977	6.82977	6.82977	6.82977	6.82977	6.82977	6.82977	6.82977	6.82977	6.82977	6.82977	6.82977	6.82977	6.82977	13.6595	6.82977	6.82977	6.82977	6.82977	6.82977	6.82977	6.82977	6.82977	6.82977	6.82977	6.82977	6.82977	6.82977	6.82977	6.82977	6.82977	6.82977	6.82977	6.82977	6.82977	6.82977	6.82977
O95292	Vesicle-associated membrane protein-associated protein B/C (VAMP-B/VAMP-C) (VAMP-associated protein B/C) (VAP-B/VAP-C)	VAPB	87.7593	23.092	23.092	79.0307	54.7416	23.092	23.092	23.092	23.092	23.092	23.092	23.092	23.092	84.307	23.092	23.092	23.092	23.092	23.092	79.4384	23.092	91.6649	110.503	23.092	23.092	23.092	23.092	95.793	100.644	23.092	97.8298	23.092	221.126	23.092	65.2669	175.436	71.3425	23.092	23.092	23.092	52.0107	23.092	59.7496	23.092	54.9891	23.092
O95294	RasGAP-activating-like protein 1 (RAS protein activator like 1) (Ras GTPase-activating-like protein)	RASAL1	62.1792	62.1792	62.1792	62.1792	62.1792	62.1792	62.1792	62.1792	62.1792	62.1792	62.1792	62.1792	62.1792	62.1792	62.1792	62.1792	62.1792	62.1792	62.1792	62.1792	62.1792	62.1792	62.1792	62.1792	62.1792	62.1792	62.1792	62.1792	62.1792	62.1792	62.1792	62.1792	62.1792	62.1792	62.1792	62.1792	62.1792	62.1792	62.1792	62.1792	62.1792	62.1792	62.1792	62.1792	62.1792	62.1792
O95295	S0RE-associated protein S0pin (Biogenesis of lysosome-related organelles complex 1 subunit 7) (BLOC-1 subunit 7) (Sy0ptosomal-associated protein 25-binding protein) (S0P-associated protein)	SNAPIN	7.9886	47.9072	54.7125	51.7067	43.1067	29.2037	58.2752	7.9886	73.1574	7.9886	7.9886	35.1806	7.9886	7.9886	89.0976	42.451	7.9886	46.9682	7.9886	44.9277	40.9328	16.5512	7.9886	35.1968	29.1705	35.7771	114.812	23.2594	60.5568	37.3825	36.1346	58.3191	54.6487	40.2236	59.7143	43.2336	38.8755	7.9886	7.9886	7.9886	36.2344	39.5985	26.1794	56.3479	28.7384	7.9886
O95298	0DH dehydroge0se [ubiquinone] 1 subunit C2 (Complex I-B14.5b) (CI-B14.5b) (Human lung cancer oncogene 1 protein) (HLC-1) (0DH-ubiquinone oxidoreductase subunit B14.5b)	NDUFC2	34.4408	34.4408	34.4408	34.4408	34.4408	34.4408	34.4408	34.4408	34.4408	34.4408	34.4408	34.4408	34.4408	34.4408	34.4408	34.4408	34.4408	34.4408	34.4408	34.4408	34.4408	34.4408	34.4408	34.4408	34.4408	34.4408	34.4408	34.4408	34.4408	34.4408	34.4408	34.4408	34.4408	34.4408	34.4408	34.4408	34.4408	34.4408	34.4408	34.4408	34.4408	34.4408	34.4408	34.4408	34.4408	34.4408
O95299	0DH dehydroge0se [ubiquinone] 1 alpha subcomplex subunit 10, mitochondrial (Complex I-42kD) (CI-42kD) (0DH-ubiquinone oxidoreductase 42 kDa subunit)	NDUFA10	40.6467	63.5672	97.7816	82.6545	141.388	13.6024	76.7807	49.8677	121.236	89.6261	37.2649	97.7385	40.1165	125.01	116.553	260.87	36.618	28.2511	201.068	13.6024	81.4426	160.708	54.4289	38.2679	67.696	121.81	56.6003	88.487	71.945	13.6024	38.6352	54.655	27.2047	13.6024	28.296	33.8845	67.5159	162.624	41.9073	45.1202	71.0872	49.4069	58.3984	95.6948	88.0832	66.6771
O95302	Peptidyl-prolyl cis-trans isomerase FKBP9 (PPIase FKBP9) (EC 5.2.1.8) (63 kDa FK506-binding protein) (63 kDa FKBP) (FKBP-63) (FK506-binding protein 9) (FKBP-9) (Rotamase)	FKBP9	26.635	26.635	26.635	108.564	26.635	26.635	191.085	26.635	26.635	26.635	26.635	26.635	26.635	153.7	212.911	26.635	26.635	131.325	26.635	197.252	26.635	26.635	93.1218	26.635	26.635	82.44	106.93	26.635	110.574	108.98	26.635	26.635	26.635	26.635	26.635	202.222	168.211	26.635	26.635	130.602	26.635	26.635	220.107	83.1684	26.635	144.768
O95319	CUGBP Elav-like family member 2 (CELF-2) (Bruno-like protein 3) (CUG triplet repeat R0-binding protein 2) (CUG-BP2) (CUG-BP- and ETR-3-like factor 2) (ELAV-type R0-binding protein 3) (ETR-3) (Neuroblastoma apoptosis-related R0-binding protein) (h0POR) (R0-binding protein BRUNOL-3)	CELF2	18.9558	18.9558	18.9558	18.9558	18.9558	18.9558	18.9558	18.9558	18.9558	18.9558	18.9558	18.9558	18.9558	18.9558	18.9558	18.9558	18.9558	18.9558	18.9558	18.9558	18.9558	18.9558	18.9558	18.9558	18.9558	18.9558	18.9558	18.9558	18.9558	18.9558	18.9558	18.9558	18.9558	18.9558	18.9558	18.9558	18.9558	18.9558	18.9558	18.9558	18.9558	18.9558	18.9558	18.9558	18.9558	18.9558
O95336	6-phosphogluconolacto0se (6PGL) (EC 3.1.1.31)	PGLS	21.7974	6.54834	75.1444	145.478	38.6936	26.1605	137.903	6.54834	22.5688	24.9046	6.54834	38.0408	6.54834	6.54834	76.086	29.4551	6.54834	83.1963	6.54834	61.283	55.9929	62.2819	51.2895	101.672	42.3576	74.2136	78.3501	70.7159	36.4373	106.751	59.7668	6.54834	13.0967	51.8535	6.54834	52.6564	32.5155	53.4411	81.4297	82.5432	53.404	65.9641	45.8324	152.523	37.9281	36.2585
O95340	Bifunctio0l 3'-phosphoadenosine 5'-phosphosulfate synthase 2 (PAPS synthase 2) (PAPSS 2) (Sulfurylase ki0se 2) (SK 2) (SK2) [Includes: Sulfate adenylyltransferase (EC 2.7.7.4) (ATP-sulfurylase) (Sulfate adenylate transferase) (SAT); Adenylyl-sulfate ki0se (EC 2.7.1.25) (3'-phosphoadenosine-5'-phosphosulfate synthase) (APS ki0se) (Adenosine-5'-phosphosulfate 3'-phosphotransferase) (Adenylylsulfate…	PAPSS2	115.127	167.448	149.775	16.9549	176.058	132.891	16.9549	94.2026	91.0469	119.738	110.984	68.7512	77.623	197.705	16.9549	235.315	16.9549	16.9549	16.9549	16.9549	62.5041	16.9549	47.2593	16.9549	16.9549	84.7439	16.9549	158.269	16.9549	16.9549	41.0024	117.166	46.7714	78.8726	74.9477	59.0949	67.2351	66.7555	16.9549	16.9549	52.4504	58.2201	50.891	273.84	55.004	84.4588
O95347	Structural mainte0nce of chromosomes protein 2 (SMC protein 2) (SMC-2) (Chromosome-associated protein E) (hCAP-E) (XCAP-E homolog)	SMC2	8.48536	8.48536	8.48536	8.48536	8.48536	8.48536	8.48536	8.48536	8.48536	8.48536	8.48536	8.48536	8.48536	8.48536	8.48536	8.48536	8.48536	8.48536	8.48536	8.48536	8.48536	8.48536	24.544	8.48536	8.48536	8.48536	8.48536	8.48536	8.48536	8.48536	16.9707	8.48536	8.48536	8.48536	8.48536	8.48536	8.48536	8.48536	8.48536	8.48536	8.48536	8.48536	8.48536	8.48536	17.292	8.48536
O95352	Ubiquitin-like modifier-activating enzyme ATG7 (ATG12-activating enzyme E1 ATG7) (Autophagy-related protein 7) (APG7-like) (hAGP7) (Ubiquitin-activating enzyme E1-like protein)	ATG7	198.719	48.7277	48.7277	48.7277	48.7277	257.495	48.7277	48.7277	241.974	48.7277	48.7277	48.7277	48.7277	48.7277	48.7277	48.7277	48.7277	161.062	48.7277	48.7277	48.7277	48.7277	48.7277	48.7277	375.891	48.7277	48.7277	254.784	507.171	349.131	48.7277	278.779	48.7277	48.7277	48.7277	257.797	857.097	48.7277	48.7277	48.7277	228.576	206.355	530.742	48.7277	48.7277	48.7277
O95359	Transforming acidic coiled-coil-containing protein 2 (Anti-Zuai-1) (AZU-1)	TACC2	242.908	242.908	242.908	242.908	242.908	242.908	242.908	242.908	242.908	242.908	242.908	242.908	242.908	242.908	242.908	242.908	242.908	242.908	242.908	242.908	242.908	242.908	242.908	242.908	242.908	242.908	242.908	242.908	242.908	242.908	242.908	242.908	672.989	242.908	242.908	242.908	242.908	242.908	242.908	242.908	242.908	242.908	242.908	242.908	242.908	242.908
O95361	Tripartite motif-containing protein 16 (EC 2.3.2.27) (E3 ubiquitin-protein ligase TRIM16) (Estrogen-responsive B box protein)	TRIM16	38.9237	38.9237	38.9237	38.9237	128.351	38.9237	38.9237	168.357	38.9237	38.9237	38.9237	38.9237	38.9237	38.9237	38.9237	38.9237	38.9237	38.9237	38.9237	38.9237	38.9237	38.9237	38.9237	38.9237	38.9237	38.9237	38.9237	38.9237	38.9237	38.9237	38.9237	38.9237	38.9237	38.9237	38.9237	38.9237	38.9237	38.9237	38.9237	38.9237	38.9237	38.9237	38.9237	38.9237	38.9237	38.9237
O95372	Acyl-protein thioesterase 2 (APT-2) (EC 3.1.2.-) (Lysophospholipase II) (LPL-II) (LysoPLA II)	LYPLA2	2.3276	2.3276	2.3276	50.633	19.1843	9.64095	25.1602	2.3276	2.3276	2.3276	2.3276	2.3276	2.3276	2.3276	55.5124	27.7718	2.3276	10.7422	2.3276	2.3276	2.3276	10.7709	14.8246	25.3674	2.3276	32.2065	2.3276	2.3276	2.3276	2.3276	4.6552	2.3276	2.3276	2.3276	2.3276	2.3276	2.3276	2.3276	2.3276	2.3276	2.3276	2.3276	17.2519	25.6594	2.3276	2.3276
O95373	Importin-7 (Imp7) (Ran-binding protein 7) (RanBP7)	IPO7	6.79955	6.79955	6.79955	55.0022	6.79955	6.79955	6.79955	6.79955	6.79955	6.79955	6.79955	6.79955	6.79955	6.79955	46.325	6.79955	6.79955	6.79955	6.79955	6.79955	6.79955	6.79955	6.79955	6.79955	6.79955	6.79955	6.79955	6.79955	6.79955	6.79955	27.9558	6.79955	6.79955	6.79955	33.8941	39.6829	6.79955	6.79955	6.79955	6.79955	6.79955	6.79955	16.6281	6.79955	25.3113	6.79955
O95379	Tumor necrosis factor alpha-induced protein 8 (TNF alpha-induced protein 8) (Head and neck tumor and metastasis-related protein) (MDC-3.13) (NF-kappa-B-inducible DED-containing protein) (NDED) (SCC-S2) (TNF-induced protein GG2-1)	TNFAIP8	6.77396	6.77396	6.77396	6.77396	6.77396	6.77396	6.77396	6.77396	6.77396	6.77396	6.77396	6.77396	6.77396	6.77396	6.77396	6.77396	6.77396	6.77396	6.77396	6.77396	6.77396	6.77396	6.77396	6.77396	6.77396	6.77396	6.77396	6.77396	6.77396	6.77396	6.77396	6.77396	6.77396	118.474	6.77396	6.77396	6.77396	6.77396	44.5837	71.9064	6.77396	6.77396	6.77396	6.77396	13.5479	6.77396
O95394	Phosphoacetylglucosamine mutase (PAGM) (EC 5.4.2.3) (Acetylglucosamine phosphomutase) (N-acetylglucosamine-phosphate mutase) (Phosphoglucomutase-3) (PGM 3)	PGM3	7.85891	7.85891	99.403	213.398	7.85891	7.85891	70.2335	7.85891	7.85891	7.85891	7.85891	7.85891	21.6558	7.85891	7.85891	7.85891	7.85891	15.7178	7.85891	7.85891	7.85891	7.85891	31.0613	132.819	7.85891	67.9226	7.85891	7.85891	7.85891	7.85891	7.85891	7.85891	83.9304	7.85891	7.85891	7.85891	7.85891	7.85891	7.85891	7.85891	21.5636	34.1498	20.9373	63.6148	29.8315	7.85891
O95395	Beta-1,3-galactosyl-O-glycosyl-glycoprotein beta-1,6-N-acetylglucosaminyltransferase 3 (EC 2.4.1.102) (EC 2.4.1.148) (EC 2.4.1.150) (C2GnT-mucin type) (C2GnT-M) (hC2GnT-M) (Core 2/core 4 beta-1,6-N-acetylglucosaminyltransferase) (C2/4GnT)	GCNT3	28.8681	28.8681	28.8681	28.8681	28.8681	28.8681	28.8681	28.8681	28.8681	28.8681	28.8681	28.8681	28.8681	28.8681	28.8681	28.8681	28.8681	28.8681	28.8681	28.8681	28.8681	28.8681	28.8681	28.8681	28.8681	28.8681	28.8681	28.8681	28.8681	28.8681	28.8681	28.8681	28.8681	28.8681	28.8681	28.8681	28.8681	28.8681	28.8681	28.8681	28.8681	28.8681	28.8681	82.2415	28.8681	28.8681
O95396	Adenylyltransferase and sulfurtransferase MOCS3 (Molybdenum cofactor synthesis protein 3) (Molybdopterin synthase sulfurylase) (MPT synthase sulfurylase) [Includes: Molybdopterin-synthase adenylyltransferase (EC 2.7.7.80) (Adenylyltransferase MOCS3) (Sulfur carrier protein MOCS2A adenylyltransferase); Molybdopterin-synthase sulfurtransferase (EC 2.8.1.11) (Sulfur carrier protein MOCS2A sulfurtran…	MOCS3	23.5273	23.5273	23.5273	23.5273	23.5273	23.5273	23.5273	23.5273	23.5273	23.5273	23.5273	23.5273	23.5273	23.5273	23.5273	23.5273	23.5273	23.5273	23.5273	23.5273	23.5273	23.5273	23.5273	23.5273	23.5273	23.5273	23.5273	23.5273	23.5273	23.5273	23.5273	23.5273	23.5273	23.5273	23.5273	23.5273	23.5273	23.5273	23.5273	23.5273	23.5273	23.5273	23.5273	23.5273	23.5273	23.5273
O95400	CD2 antigen cytoplasmic tail-binding protein 2 (CD2 cytoplasmic domain-binding protein 2) (CD2 tail-binding protein 2) (U5 snRNP 52K protein) (U5-52K)	CD2BP2	56.0514	89.9563	17.6841	113.785	56.5057	17.6841	17.6841	66.4921	89.1045	17.6841	76.2784	85.978	69.8993	79.9606	47.4492	17.6841	122.123	133.713	17.6841	17.6841	117.007	126.768	136.584	101.942	17.6841	53.7569	93.3046	91.695	100.458	121.954	17.6841	72.7757	152.797	17.6841	98.9804	78.5401	127.133	39.6954	17.6841	17.6841	82.0796	147.823	107.389	107.639	104.914	48.2644
O95425	Supervillin (Archvillin) (p205/p250)	SVIL	14.9775	46.5062	121.454	14.9775	14.9775	14.9775	127.899	14.9775	14.9775	14.9775	14.9775	103.184	14.9775	76.258	111.083	14.9775	14.9775	14.9775	227.258	146.432	14.9775	119.531	14.9775	14.9775	14.9775	14.9775	14.9775	14.9775	14.9775	14.9775	14.9775	14.9775	14.9775	14.9775	14.9775	14.9775	14.9775	14.9775	160.433	14.9775	14.9775	14.9775	14.9775	14.9775	14.9775	14.9775
O95433	Activator of 90 kDa heat shock protein ATPase homolog 1 (AHA1) (p38)	AHSA1	74.112	153.287	106.099	90.2595	60.2558	48.5869	105.209	68.4412	67.7465	24.2935	97.555	24.2935	117.549	152.762	202.547	96.8349	24.2935	57.3416	177.487	128.654	138.747	122.746	177.357	76.691	85.5701	87.8546	107.64	223.509	77.3148	115.609	195.035	137.412	209.437	126.492	132.606	171.621	123.592	100.631	24.2935	130.657	118.242	115.379	170.054	216.101	180.768	57.2677
O95453	Poly(A)-specific ribonuclease PARN (EC 3.1.13.4) (Deadenylating nuclease) (Deadenylation nuclease) (Polyadenylate-specific ribonuclease)	PARN	5.12349	5.12349	5.12349	5.12349	5.12349	5.12349	5.12349	5.12349	5.12349	5.12349	5.12349	5.12349	5.12349	30.6191	5.12349	5.12349	5.12349	64.3287	5.12349	5.12349	5.12349	43.5488	30.3158	5.12349	5.12349	5.12349	5.12349	5.12349	31.3002	5.12349	5.12349	5.12349	48.8046	21.1904	5.12349	5.12349	5.12349	5.12349	5.12349	5.12349	26.799	5.12349	34.1074	45.1154	38.5479	5.12349
O95456	Proteasome assembly chaperone 1 (PAC-1) (Chromosome 21 leucine-rich protein) (C21-LRP) (Down syndrome critical region protein 2)	PSMG1	10.2976	10.2976	55.8107	112.447	10.2976	10.2976	10.2976	10.2976	10.2976	10.2976	10.2976	10.2976	10.2976	10.2976	59.6433	10.2976	10.2976	10.2976	10.2976	10.2976	10.2976	10.2976	52.593	10.2976	10.2976	24.4156	10.2976	10.2976	39.2634	10.2976	10.2976	10.2976	51.0442	10.2976	36.2546	49.1094	20.5953	10.2976	10.2976	10.2976	41.7048	78.8965	10.2976	86.2417	105.909	10.2976
O95466	Formin-like protein 1 (CLL-associated antigen KW-13) (Leukocyte formin)	FMNL1	3.3591	3.3591	3.3591	3.3591	3.3591	3.3591	19.9719	3.3591	3.3591	3.3591	3.3591	70.4091	3.3591	3.3591	3.3591	3.3591	3.3591	3.3591	3.3591	3.3591	3.3591	3.3591	3.3591	3.3591	3.3591	22.762	20.2176	3.3591	3.3591	36.9571	3.3591	3.3591	3.3591	3.3591	3.3591	3.3591	3.3591	3.3591	3.3591	27.531	8.76595	17.3942	3.3591	3.3591	3.3591	3.3591
O95470	Sphingosine-1-phosphate lyase 1 (S1PL) (SP-lyase 1) (SPL 1) (hSPL) (EC 4.1.2.27) (Sphingosine-1-phosphate aldolase)	SGPL1	10.59	10.59	10.59	31.2751	10.59	10.59	10.59	10.59	10.59	10.59	10.59	10.59	10.59	10.59	10.59	10.59	10.59	36.1895	10.59	10.59	10.59	10.59	10.59	10.59	10.59	10.59	10.59	10.59	10.59	10.59	24.8182	10.59	10.59	10.59	10.59	10.59	10.59	10.59	10.59	10.59	10.59	10.59	10.59	10.59	10.59	10.59
O95479	GDH/6PGL endoplasmic bifunctio0l protein [Includes: Glucose 1-dehydroge0se (EC 1.1.1.47) (Glucose-6-phosphate dehydroge0se) (EC 1.1.1.363); 6-phosphogluconolacto0se (6PGL) (EC 3.1.1.31)]	H6PD	20.0818	126.399	20.0818	20.0818	75.2098	20.0818	87.7051	20.0818	20.0818	20.0818	20.0818	79.3664	109.358	97.766	20.0818	20.0818	20.0818	202.331	20.0818	20.0818	109.706	128.351	20.0818	72.0658	103.713	63.0648	93.3891	20.0818	107.098	108.933	20.0818	60.9043	72.2655	20.0818	155.094	20.0818	230.137	122.742	20.0818	62.0348	94.6987	20.0818	20.0818	168.735	111.976	20.0818
O95486	Protein transport protein Sec24A (SEC24-related protein A)	SEC24A	1.18435	1.18435	19.3114	16.5153	3.9311	1.18435	17.7899	1.18435	1.18435	1.18435	1.18435	1.18435	1.18435	1.18435	1.18435	1.18435	1.18435	1.18435	1.18435	1.18435	1.18435	1.18435	1.18435	20.9114	1.18435	7.66796	25.4032	1.18435	1.18435	25.4078	1.18435	1.18435	1.18435	1.18435	1.18435	1.18435	1.18435	1.18435	1.18435	1.18435	1.18435	1.18435	1.18435	1.18435	1.18435	1.18435
O95487	Protein transport protein Sec24B (SEC24-related protein B)	SEC24B	7.82157	7.82157	7.82157	45.9779	24.7197	7.82157	44.1827	7.82157	7.82157	7.82157	7.82157	7.82157	7.82157	31.161	84.3261	7.82157	7.82157	7.82157	7.82157	7.82157	7.82157	7.82157	7.82157	7.82157	7.82157	27.9878	21.7062	7.82157	15.6431	7.82157	7.82157	7.82157	7.82157	7.82157	63.1662	7.82157	7.82157	7.82157	7.82157	7.82157	7.82157	7.82157	20.6898	51.8768	7.82157	7.82157
O95497	Pantethei0se (EC 3.5.1.92) (Pantetheine hydrolase) (Tiff66) (Vascular non-inflammatory molecule 1) (Vanin-1)	VNN1	20.0801	20.0801	20.0801	20.0801	20.0801	20.0801	20.0801	20.0801	20.0801	20.0801	20.0801	20.0801	20.0801	20.0801	20.0801	20.0801	20.0801	20.0801	20.0801	20.0801	20.0801	20.0801	20.0801	20.0801	20.0801	20.0801	20.0801	20.0801	20.0801	20.0801	20.0801	20.0801	20.0801	80.9006	20.0801	20.0801	20.0801	20.0801	20.0801	20.0801	20.0801	20.0801	20.0801	20.0801	20.0801	20.0801
O95528	Solute carrier family 2, facilitated glucose transporter member 10 (Glucose transporter type 10) (GLUT-10)	SLC2A10	390.518	390.518	390.518	390.518	390.518	1945.88	390.518	390.518	390.518	390.518	390.518	390.518	390.518	1996.42	390.518	390.518	390.518	390.518	390.518	390.518	390.518	390.518	390.518	390.518	390.518	390.518	390.518	390.518	390.518	390.518	390.518	390.518	1138.98	390.518	2349.52	1375.03	390.518	390.518	390.518	390.518	390.518	390.518	390.518	390.518	390.518	390.518
O95551	Tyrosyl-D0 phosphodiesterase 2 (Tyr-D0 phosphodiesterase 2) (hTDP2) (EC 3.1.4.-) (5'-tyrosyl-D0 phosphodiesterase) (5'-Tyr-D0 phosphodiesterase) (ETS1-associated protein 2) (ETS1-associated protein II) (EAPII) (TRAF and TNF receptor-associated protein) (Tyrosyl-R0 phosphodiesterase) (VPg unlinkase)	TDP2	166.215	32.3525	32.3525	32.3525	32.3525	32.3525	32.3525	464.582	32.3525	32.3525	32.3525	32.3525	32.3525	32.3525	32.3525	182.655	32.3525	32.3525	32.3525	32.3525	32.3525	32.3525	64.705	32.3525	32.3525	32.3525	32.3525	32.3525	32.3525	32.3525	32.3525	32.3525	32.3525	32.3525	32.3525	32.3525	32.3525	32.3525	32.3525	947.053	32.3525	32.3525	32.3525	32.3525	295	32.3525
O95563	Mitochondrial pyruvate carrier 2 (Brain protein 44)	MPC2	44.3245	44.3245	88.8487	44.3245	44.3245	44.3245	44.3245	44.3245	44.3245	44.3245	44.3245	44.3245	44.3245	44.3245	44.3245	44.3245	44.3245	44.3245	44.3245	44.3245	44.3245	44.3245	44.3245	88.6491	44.3245	44.3245	44.3245	44.3245	44.3245	44.3245	44.3245	44.3245	44.3245	44.3245	44.3245	44.3245	44.3245	44.3245	44.3245	44.3245	44.3245	44.3245	44.3245	44.3245	44.3245	44.3245
O95571	Persulfide dioxyge0se ETHE1, mitochondrial (EC 1.13.11.18) (Ethylmalonic encephalopathy protein 1) (Hepatoma subtracted clone one protein) (Sulfur dioxyge0se ETHE1)	ETHE1	788.49	3406.47	2462.46	615.461	941.815	1672.64	832.528	432.336	2266.38	88.2821	457.305	540.109	1449.89	3188.55	2036.9	1382.99	88.2821	402.904	88.2821	88.2821	529.656	515.348	887.027	918.943	679.546	1079.4	244.566	1167.41	542.686	176.564	721.917	2615.5	1158.2	677.164	1257.35	1385.24	1270.9	1544.51	88.2821	88.2821	1181.38	635.301	1557.28	1009.75	615.447	219.705
O95573	Long-chain-fatty-acid--CoA ligase 3 (EC 6.2.1.3) (Long-chain acyl-CoA synthetase 3) (LACS 3)	ACSL3	8.92781	8.92781	8.92781	8.92781	8.92781	8.92781	8.92781	8.92781	8.92781	8.92781	17.8556	8.92781	8.92781	8.92781	8.92781	8.92781	8.92781	8.92781	8.92781	8.92781	52.1261	8.92781	48.703	8.92781	8.92781	8.92781	8.92781	62.0323	8.92781	8.92781	38.9733	8.92781	54.1594	45.2178	8.92781	8.92781	39.5634	8.92781	8.92781	8.92781	8.92781	47.726	38.4472	51.2591	8.92781	27.4576
O95602	D0-directed R0 polymerase I subunit RPA1 (R0 polymerase I subunit A1) (EC 2.7.7.6) (A190) (D0-directed R0 polymerase I largest subunit) (D0-directed R0 polymerase I subunit A) (R0 polymerase I 194 kDa subunit) (RPA194)	POLR1A	18.0274	18.0274	18.0274	18.0274	18.0274	18.0274	18.0274	18.0274	18.0274	18.0274	18.0274	18.0274	18.0274	18.0274	18.0274	18.0274	18.0274	18.0274	18.0274	18.0274	18.0274	18.0274	90.0825	18.0274	18.0274	18.0274	18.0274	18.0274	18.0274	18.0274	47.3816	18.0274	18.0274	18.0274	18.0274	18.0274	18.0274	18.0274	18.0274	18.0274	18.0274	18.0274	18.0274	18.0274	18.0274	18.0274
O95671	N-acetylserotonin O-methyltransferase-like protein (ASMTL) (EC 2.1.1.-)	ASMTL	387.188	387.188	387.188	387.188	387.188	387.188	387.188	387.188	387.188	387.188	387.188	387.188	387.188	387.188	387.188	387.188	387.188	387.188	387.188	387.188	387.188	387.188	387.188	387.188	387.188	387.188	387.188	387.188	387.188	387.188	387.188	387.188	387.188	387.188	387.188	387.188	387.188	387.188	387.188	387.188	387.188	387.188	387.188	387.188	387.188	387.188
O95714	E3 ubiquitin-protein ligase HERC2 (EC 2.3.2.26) (HECT domain and RCC1-like domain-containing protein 2) (HECT-type E3 ubiquitin transferase HERC2)	HERC2	21.422	21.422	21.422	21.422	197.826	21.422	21.422	21.422	21.422	21.422	21.422	21.422	21.422	21.422	21.422	21.422	21.422	21.422	21.422	21.422	21.422	21.422	49.6446	21.422	21.422	21.422	21.422	21.422	21.422	21.422	104.091	21.422	21.422	21.422	21.422	21.422	21.422	21.422	21.422	21.422	21.422	21.422	21.422	21.422	21.422	21.422
O95716	Ras-related protein Rab-3D	RAB3D	19.4203	19.4203	19.4203	19.4203	19.4203	19.4203	19.4203	19.4203	19.4203	19.4203	19.4203	75.5328	19.4203	19.4203	19.4203	19.4203	19.4203	19.4203	19.4203	19.4203	60.5781	19.4203	38.8407	19.4203	19.4203	19.4203	19.4203	124.05	107.238	19.4203	40.3968	19.4203	19.4203	19.4203	71.343	76.7523	19.4203	141.069	19.4203	19.4203	19.4203	19.4203	19.4203	188.725	19.4203	19.4203
O95721	Sy0ptosomal-associated protein 29 (S0P-29) (Soluble 29 kDa NSF attachment protein) (Vesicle-membrane fusion protein S0P-29)	SNAP29	72.6112	106.421	21.8802	43.7603	50.5462	96.9247	21.8802	21.8802	64.718	63.6874	87.7839	138.384	93.064	153.457	58.6447	21.8802	72.2556	67.548	21.8802	79.0383	91.4252	21.8802	73.835	45.1385	98.6298	46.9482	89.4031	72.296	21.8802	72.7152	21.8802	100.419	117.49	105.279	105.323	46.3468	126.837	115.344	51.806	21.8802	68.7565	21.8802	113.34	122.659	68.4961	21.8802
O95747	Serine/threonine-protein ki0se OSR1 (EC 2.7.11.1) (Oxidative stress-responsive 1 protein)	OXSR1	23.0061	23.0061	60.5565	23.0061	66.6027	23.0061	23.0061	23.0061	100.292	23.0061	23.0061	23.0061	23.0061	116.278	23.0061	82.7569	23.0061	64.97	23.0061	104.345	23.0061	98.5274	128.16	46.0123	131.852	81.7936	23.0061	147.776	159.269	23.0061	23.0061	23.0061	127.914	23.0061	83.9047	100.506	143.292	23.0061	23.0061	23.0061	129.292	139.977	178.12	74.2158	128.789	23.0061
O95749	Geranylgeranyl pyrophosphate synthase (GGPP synthase) (GGPPSase) (EC 2.5.1.-) ((2E,6E)-farnesyl diphosphate synthase) (Dimethylallyltranstransferase) (EC 2.5.1.1) (Farnesyl diphosphate synthase) (Farnesyltranstransferase) (EC 2.5.1.29) (Geranylgeranyl diphosphate synthase) (Geranyltranstransferase) (EC 2.5.1.10)	GGPS1	11.6655	11.6655	11.6655	11.6655	11.6655	11.6655	11.6655	11.6655	11.6655	11.6655	11.6655	11.6655	11.6655	11.6655	11.6655	11.6655	11.6655	11.6655	11.6655	11.6655	11.6655	11.6655	11.6655	11.6655	11.6655	11.6655	11.6655	11.6655	11.6655	11.6655	11.6655	11.6655	11.6655	11.6655	11.6655	11.6655	11.6655	11.6655	11.6655	11.6655	11.6655	11.6655	11.6655	11.6655	11.6655	11.6655
O95757	Heat shock 70 kDa protein 4L (Heat shock 70-related protein APG-1) (Osmotic stress protein 94)	HSPA4L	67.6241	197.547	121.256	102.843	86.1773	123.414	74.4191	89.5116	82.6142	28.3579	111.375	94.4361	83.2541	136.592	89.8331	98.4471	28.3579	225.973	76.807	117.878	107.579	88.0392	106.308	103.517	94.1043	86.9057	105.761	173.893	102.199	93.7805	84.7075	174.957	132.895	97.5133	79.9771	94.1864	85.3365	110.837	98.0027	102.351	118.016	106.143	80.9155	78.7765	76.488	92.3612
O95758	Polypyrimidine tract-binding protein 3 (Regulator of differentiation 1) (Rod1)	PTBP3	26.2366	26.2366	26.2366	124.184	78.4238	26.2366	26.2366	26.2366	26.2366	26.2366	26.2366	26.2366	26.2366	26.2366	26.2366	26.2366	26.2366	26.2366	26.2366	26.2366	98.1129	26.2366	101.738	101.083	80.2929	26.2366	26.2366	108.669	26.2366	26.2366	74.5369	113.532	86.9145	89.5992	52.4732	89.4438	77.1251	26.2366	26.2366	26.2366	58.3786	26.2366	94.1775	26.2366	113.514	26.2366
O95777	U6 snR0-associated Sm-like protein LSm8	LSM8	36.7344	58.8061	7.54875	90.9553	60.3332	48.6197	85.7079	38.4811	39.0952	36.4771	29.8265	48.8998	32.0198	53.1573	161.683	73.7648	60.3509	74.8534	64.1443	59.1632	37.7009	70.5002	104.34	46.2777	49.2253	47.0161	55.431	43.075	76.5984	87.1521	70.4467	7.54875	66.8879	66.0694	91.1622	93.723	57.7416	7.54875	21.8501	63.6385	71.8379	93.9666	118.638	176.009	105.315	42.853
O95782	AP-2 complex subunit alpha-1 (100 kDa coated vesicle protein A) (Adaptor protein complex AP-2 subunit alpha-1) (Adaptor-related protein complex 2 subunit alpha-1) (Alpha-adaptin A) (Alpha1-adaptin) (Clathrin assembly protein complex 2 alpha-A large chain) (Plasma membrane adaptor HA2/AP2 adaptin alpha A subunit)	AP2A1	17.8666	17.8666	62.4579	66.8837	17.8666	17.8666	66.883	17.8666	17.8666	17.8666	17.8666	17.8666	17.8666	17.8666	17.8666	17.8666	17.8666	102.183	17.8666	17.8666	17.8666	17.8666	17.8666	51.6078	17.8666	58.5877	90.5326	17.8666	17.8666	17.8666	17.8666	17.8666	17.8666	17.8666	17.8666	17.8666	17.8666	17.8666	17.8666	17.8666	62.1507	17.8666	61.6728	17.8666	17.8666	17.8666
O95786	Probable ATP-dependent R0 helicase DDX58 (EC 3.6.4.13) (DEAD box protein 58) (RIG-I-like receptor 1) (RLR-1) (Retinoic acid-inducible gene 1 protein) (RIG-1) (Retinoic acid-inducible gene I protein) (RIG-I)	DDX58	5405.93	5405.93	5405.93	5405.93	5405.93	5405.93	5405.93	5405.93	5405.93	5405.93	5405.93	5405.93	5405.93	5405.93	5405.93	5405.93	5405.93	5405.93	5405.93	5405.93	5405.93	5405.93	5405.93	5405.93	5405.93	5405.93	5405.93	5405.93	22870.4	5405.93	5405.93	5405.93	5405.93	5405.93	5405.93	5405.93	5405.93	5405.93	5405.93	5405.93	5405.93	5405.93	5405.93	5405.93	5405.93	5405.93
O95793	Double-stranded R0-binding protein Staufen homolog 1	STAU1	4.26795	4.26795	46.5949	218.334	13.4517	4.26795	45.6578	4.26795	4.26795	4.26795	4.26795	4.26795	4.26795	4.26795	28.4962	20.8362	4.26795	4.26795	4.26795	9.59373	4.26795	4.26795	21.1236	42.0874	4.26795	24.9298	4.26795	4.26795	4.26795	4.26795	4.26795	4.26795	23.725	4.26795	4.26795	30.0994	4.26795	4.26795	4.26795	4.26795	4.26795	13.8967	4.26795	37.9611	8.5359	4.26795
O95810	Caveolae-associated protein 2 (Cavin-2) (PS-p68) (Phosphatidylserine-binding protein) (Serum deprivation-response protein)	CAVIN2	0.264595	0.264595	76.7032	0.52919	0.264595	0.264595	76.186	0.264595	0.264595	0.264595	0.264595	0.264595	0.264595	60.241	0.264595	0.264595	0.264595	0.264595	0.264595	82.9286	0.264595	67.1546	0.264595	4.06513	0.264595	0.264595	0.264595	0.264595	9.42725	0.264595	0.264595	0.264595	0.264595	0.264595	0.264595	0.264595	0.264595	0.264595	306.304	0.264595	0.264595	0.264595	0.264595	45.1552	0.264595	0.264595
O95816	BAG family molecular chaperone regulator 2 (BAG-2) (Bcl-2-associated athanogene 2)	BAG2	11.6282	23.2564	87.9171	11.6282	11.6282	11.6282	112.455	11.6282	11.6282	11.6282	140.635	48.3431	11.6282	46.0446	71.2393	11.6282	11.6282	11.6282	285.449	165.182	35.9462	101.827	62.2065	11.6282	42.6589	11.6282	31.5668	11.6282	43.1613	69.0465	11.6282	11.6282	11.6282	11.6282	11.6282	11.6282	48.1909	11.6282	240.749	50.2177	11.6282	11.6282	11.6282	134.717	76.3815	11.6282
O95817	BAG family molecular chaperone regulator 3 (BAG-3) (Bcl-2-associated athanogene 3) (Bcl-2-binding protein Bis) (Docking protein CAIR-1)	BAG3	77.6879	91.7615	12.5603	12.5603	59.426	12.5603	106.599	12.5603	12.5603	80.8052	147.019	115.1	96.4738	109.413	134.318	12.5603	12.5603	12.5603	331.286	336.884	61.6101	171.443	12.5603	44.7917	114.236	45.4898	33.71	12.5603	108.642	12.5603	12.5603	91.7588	86.5446	54.0861	12.5603	12.5603	12.5603	79.6918	110.847	80.8414	12.5603	12.5603	109.354	95.6914	12.5603	12.5603
O95819	Mitogen-activated protein ki0se ki0se ki0se ki0se 4 (EC 2.7.11.1) (HPK/GCK-like ki0se HGK) (MAPK/ERK ki0se ki0se ki0se 4) (MEK ki0se ki0se 4) (MEKKK 4) (Nck-interacting ki0se)	MAP4K4	313.981	313.981	313.981	313.981	641.99	313.981	313.981	313.981	313.981	313.981	313.981	313.981	313.981	313.981	313.981	313.981	313.981	313.981	313.981	313.981	313.981	313.981	1690.29	313.981	313.981	313.981	313.981	313.981	313.981	313.981	313.981	313.981	313.981	313.981	752.654	313.981	313.981	313.981	313.981	313.981	313.981	313.981	313.981	313.981	313.981	313.981
O95822	Malonyl-CoA decarboxylase, mitochondrial (MCD) (EC 4.1.1.9)	MLYCD	8.21901	21.9382	8.21901	8.21901	8.21901	8.21901	8.21901	8.21901	8.21901	8.21901	8.21901	8.21901	8.21901	8.21901	8.21901	8.21901	8.21901	8.21901	8.21901	8.21901	8.21901	8.21901	8.21901	8.21901	8.21901	8.21901	8.21901	8.21901	8.21901	8.21901	8.21901	8.21901	8.21901	8.21901	8.21901	8.21901	8.21901	8.21901	8.21901	8.21901	8.21901	8.21901	8.21901	8.21901	8.21901	8.21901
O95825	Quinone oxidoreductase-like protein 1 (EC 1.-.-.-) (Protein 4P11) (Quinone oxidoreductase homolog 1) (QOH-1) (Zeta-crystallin homolog)	CRYZL1	10.677	10.677	10.677	10.677	10.677	10.677	10.677	10.677	10.677	10.677	10.677	10.677	10.677	10.677	10.677	10.677	10.677	10.677	10.677	10.677	10.677	10.677	10.677	21.354	10.677	10.677	10.677	10.677	10.677	10.677	10.677	10.677	10.677	10.677	10.677	10.677	10.677	10.677	10.677	10.677	10.677	10.677	10.677	10.677	10.677	10.677
O95831	Apoptosis-inducing factor 1, mitochondrial (EC 1.1.1.-) (Programmed cell death protein 8)	AIFM1	117.154	32.525	32.525	160.81	148.558	75.8122	32.525	116.766	85.1422	32.525	32.525	125.926	92.4499	121.804	156.116	219.241	176.588	191.693	150.061	106.366	205.301	169.931	357.489	165.803	188.692	109.11	82.9923	173.577	69.3847	88.4073	112.008	139.197	151.654	121.204	109.636	100.745	112.079	126.338	32.525	32.525	137.043	90.6397	189.565	74.5496	140.071	65.0501
O95834	Echinoderm microtubule-associated protein-like 2 (EMAP-2) (HuEMAP-2)	EML2	44.6034	309.845	334.671	94.2012	97.9803	199.458	239.307	44.6034	187.637	89.2067	44.6034	115.767	137.537	197.657	44.6034	126.426	44.6034	251.1	44.6034	44.6034	44.6034	44.6034	116.388	197.544	44.6034	235.427	107.88	134.098	175.406	44.6034	138.544	272.193	301.966	44.6034	224.024	229.156	44.6034	300.164	44.6034	44.6034	236.1	164.702	44.6034	391.354	44.6034	44.6034
O95848	Uridine diphosphate glucose pyrophosphatase (UDPG pyrophosphatase) (UGPPase) (EC 3.6.1.45) (Nucleoside diphosphate-linked moiety X motif 14) (Nudix motif 14)	NUDT14	24.0972	24.0972	24.0972	24.0972	24.0972	24.0972	24.0972	24.0972	24.0972	24.0972	24.0972	24.0972	24.0972	24.0972	24.0972	24.0972	24.0972	24.0972	24.0972	24.0972	24.0972	24.0972	24.0972	24.0972	24.0972	24.0972	56.2365	24.0972	24.0972	24.0972	24.0972	24.0972	24.0972	24.0972	24.0972	24.0972	24.0972	24.0972	24.0972	24.0972	24.0972	24.0972	24.0972	24.0972	24.0972	24.0972
O95861	3'(2'),5'-bisphosphate nucleotidase 1 (EC 3.1.3.7) (Bisphosphate 3'-nucleotidase 1) (PAP-inositol 1,4-phosphatase) (PIP)	BPNT1	54.4833	54.5404	80.641	67.6184	40.0875	9.70287	40.5564	9.70287	29.8726	9.70287	41.1915	9.70287	31.6291	9.70287	9.70287	57.7009	9.70287	40.5506	9.70287	9.70287	9.70287	9.70287	38.8662	87.5626	38.9002	43.0447	9.70287	19.4057	9.70287	9.70287	48.2575	78.5507	9.70287	9.70287	72.1956	33.3877	52.8509	9.70287	9.70287	9.70287	29.9054	39.1812	42.6953	138.724	25.7873	9.70287
O95865	N(G),N(G)-dimethylarginine dimethylaminohydrolase 2 (DDAH-2) (Dimethylarginine dimethylaminohydrolase 2) (EC 3.5.3.18) (DDAHII) (Dimethylargini0se-2) (Protein G6a) (S-phase protein)	DDAH2	64.8372	125.886	37.3864	45.748	52.008	85.3143	47.6518	92.6464	13.6828	13.6828	103.738	101.938	99.5481	84.456	48.3622	48.4723	13.6828	32.4722	89.4245	13.6828	110.881	109.034	13.6828	60.6136	110.242	49.9798	96.9534	97.4469	133.113	79.8677	77.7409	136.263	167.878	27.3657	122.676	191.779	13.6828	100.056	155.627	68.213	113.836	68.2007	13.6828	63.7665	81.5764	94.6175
O95870	Protein ABHD16A (EC 3.-.-.-) (Alpha/beta hydrolase domain-containing protein 16A) (Abhydrolase domain-containing protein 16A) (HLA-B-associated transcript 5) (Protein G5)	ABHD16A	279.759	279.759	279.759	279.759	279.759	1203.68	279.759	279.759	279.759	279.759	279.759	279.759	279.759	279.759	279.759	279.759	1009.86	279.759	279.759	279.759	279.759	279.759	279.759	279.759	1881.07	279.759	279.759	923.025	279.759	279.759	279.759	279.759	279.759	1290.07	279.759	593.027	3594.01	279.759	279.759	279.759	1074.62	279.759	2443	279.759	279.759	279.759
O95881	Thioredoxin domain-containing protein 12 (EC 1.8.4.2) (Endoplasmic reticulum resident protein 18) (ER protein 18) (ERp18) (Endoplasmic reticulum resident protein 19) (ER protein 19) (ERp19) (Thioredoxin-like protein p19) (hTLP19)	TXNDC12	19.8628	19.8628	19.8628	275.053	19.8628	19.8628	19.8628	19.8628	19.8628	19.8628	19.8628	19.8628	19.8628	19.8628	19.8628	19.8628	19.8628	19.8628	19.8628	19.8628	19.8628	19.8628	39.7256	201.586	19.8628	19.8628	19.8628	19.8628	19.8628	19.8628	19.8628	19.8628	19.8628	19.8628	74.2052	106.553	19.8628	19.8628	19.8628	19.8628	19.8628	19.8628	19.8628	143.56	112.362	19.8628
O95967	EGF-containing fibulin-like extracellular matrix protein 2 (Fibulin-4) (FIBL-4) (Protein UPH1)	EFEMP2	15.4709	15.4709	15.4709	15.4709	15.4709	15.4709	15.4709	15.4709	30.9419	15.4709	15.4709	15.4709	15.4709	15.4709	15.4709	15.4709	15.4709	73.1894	226.588	114.391	68.0118	15.4709	15.4709	15.4709	15.4709	56.6909	131.881	15.4709	136.48	87.1507	65.3632	15.4709	15.4709	89.7143	15.4709	45.7723	50.6482	15.4709	15.4709	114.754	15.4709	15.4709	15.4709	15.4709	97.2635	174.702
O95989	Diphosphoinositol polyphosphate phosphohydrolase 1 (DIPP-1) (EC 3.6.1.52) (Diadenosine 5',5'''-P1,P6-hexaphosphate hydrolase 1) (EC 3.6.1.-) (Nucleoside diphosphate-linked moiety X motif 3) (Nudix motif 3)	NUDT3	10.8025	10.8025	10.8025	10.8025	10.8025	10.8025	10.8025	10.8025	10.8025	10.8025	10.8025	10.8025	10.8025	10.8025	10.8025	10.8025	10.8025	10.8025	10.8025	10.8025	10.8025	10.8025	10.8025	10.8025	10.8025	10.8025	10.8025	10.8025	10.8025	10.8025	10.8025	10.8025	10.8025	10.8025	10.8025	10.8025	10.8025	10.8025	10.8025	10.8025	10.8025	21.605	10.8025	10.8025	10.8025	10.8025
O95994	Anterior gradient protein 2 homolog (AG-2) (hAG-2) (HPC8) (Secreted cement gland protein XAG-2 homolog)	AGR2	210.119	14.6051	871.271	85.405	291.416	381.16	83.9606	168.082	80.4757	600.271	91.7192	217.513	29.2102	83.1788	177.05	312.822	32.0903	101.348	14.6051	78.3601	191.535	77.8668	371.503	104.632	248.671	273.918	76.2161	445.537	120.722	267.191	169.452	192.847	148.617	1340.54	372.502	854.689	328.146	1613.49	14.6051	14.6051	121.646	318.959	641.836	399.707	222.495	99.7025
O96000	0DH dehydroge0se [ubiquinone] 1 beta subcomplex subunit 10 (Complex I-PDSW) (CI-PDSW) (0DH-ubiquinone oxidoreductase PDSW subunit)	NDUFB10	46.1121	15.3887	100.73	102.348	55.1016	15.3887	15.3887	15.3887	15.3887	15.3887	37.1802	15.3887	15.3887	15.3887	15.3887	15.3887	15.3887	15.3887	15.3887	15.3887	15.3887	15.3887	62.6374	48.7562	15.3887	41.7416	15.3887	15.3887	15.3887	15.3887	46.9688	15.3887	59.4297	15.3887	78.0506	15.3887	15.3887	15.3887	15.3887	15.3887	53.7484	15.3887	57.4057	15.3887	118.161	15.3887
O96005	Cleft lip and palate transmembrane protein 1	CLPTM1	31.2725	31.2725	31.2725	31.2725	31.2725	31.2725	31.2725	31.2725	31.2725	31.2725	31.2725	31.2725	31.2725	31.2725	31.2725	31.2725	31.2725	31.2725	31.2725	31.2725	31.2725	31.2725	31.2725	31.2725	31.2725	31.2725	31.2725	31.2725	31.2725	31.2725	31.2725	31.2725	31.2725	31.2725	31.2725	31.2725	31.2725	31.2725	31.2725	31.2725	31.2725	31.2725	31.2725	31.2725	31.2725	31.2725
O96008	Mitochondrial import receptor subunit TOM40 homolog (Protein Haymaker) (Translocase of outer membrane 40 kDa subunit homolog) (p38.5)	TOMM40	11.5996	11.5996	11.5996	123.206	11.5996	11.5996	11.5996	11.5996	11.5996	11.5996	11.5996	11.5996	11.5996	11.5996	11.5996	11.5996	11.5996	59.6771	11.5996	11.5996	11.5996	11.5996	55.5249	87.8864	11.5996	54.2032	11.5996	11.5996	43.2758	11.5996	57.1892	11.5996	23.1992	11.5996	11.5996	11.5996	53.8867	11.5996	11.5996	11.5996	11.5996	11.5996	69.0846	11.5996	59.4487	11.5996
O96011	Peroxisomal membrane protein 11B (Peroxin-11B) (Peroxisomal biogenesis factor 11B) (Protein PEX11 homolog beta) (PEX11-beta)	PEX11B	3.67506	3.67506	3.67506	3.67506	3.67506	3.67506	3.67506	3.67506	3.67506	3.67506	3.67506	3.67506	3.67506	3.67506	3.67506	3.67506	3.67506	3.67506	3.67506	3.67506	3.67506	3.67506	3.67506	3.67506	3.67506	3.67506	3.67506	3.67506	3.67506	3.67506	3.67506	3.67506	3.67506	3.67506	3.67506	3.67506	3.67506	3.67506	3.67506	3.67506	3.67506	3.67506	3.67506	3.67506	3.67506	3.67506
O96019	Actin-like protein 6A (53 kDa BRG1-associated factor A) (Actin-related protein Baf53a) (ArpNbeta) (BRG1-associated factor 53A) (BAF53A) (INO80 complex subunit K)	ACTL6A	53.9591	77.5786	60.7279	9.63994	34.3855	9.63994	9.63994	9.63994	9.63994	9.63994	9.63994	9.63994	9.63994	9.63994	9.63994	9.63994	78.4669	81.3718	9.63994	9.63994	74.4629	68.4532	93.8043	51.206	53.7457	33.0867	56.1332	50.1761	67.4271	9.63994	63.9542	9.63994	108.407	61.1746	76.9615	119.659	58.8751	87.5471	9.63994	33.4348	69.371	58.2459	53.6566	9.63994	98.5904	147.424
P00167	Cytochrome b5 (Microsomal cytochrome b5 type A) (MCB5)	CYB5A	87.3094	8.6919	54.4375	87.9585	76.8979	47.5299	8.6919	70.7678	8.6919	35.335	77.1051	17.3893	31.1633	52.5524	8.6919	130.804	93.5475	8.6919	8.6919	8.6919	8.6919	8.6919	8.6919	20.5373	8.6919	8.6919	8.6919	8.6919	8.6919	8.6919	37.1447	19.3012	52.5992	23.5883	53.0693	8.6919	37.6943	170.001	22.1493	8.6919	19.2881	31.807	36.7943	38.6428	35.1988	8.6919
P00325	Alcohol dehydroge0se 1B (EC 1.1.1.1) (Alcohol dehydroge0se subunit beta)	ADH1B	20.3144	20.3144	199.491	20.3144	20.3144	20.3144	20.3144	186.237	118.757	20.3144	307.71	20.3144	20.3144	20.3144	20.3144	20.3144	20.3144	20.3144	20.3144	20.3144	20.3144	20.3144	20.3144	20.3144	20.3144	20.3144	20.3144	20.3144	20.3144	20.3144	20.3144	205.369	20.3144	20.3144	20.3144	20.3144	20.3144	20.3144	20.3144	20.3144	20.3144	20.3144	20.3144	20.3144	20.3144	20.3144
P00326	Alcohol dehydroge0se 1C (EC 1.1.1.1) (Alcohol dehydroge0se subunit gamma)	ADH1C	1074.15	3951.98	1464.83	184.927	1709.39	1341.42	48.5781	660.937	1518.21	417.86	1061.47	469.793	1651.53	2579.63	155.975	1331.62	48.5781	48.5781	48.5781	48.5781	97.1563	48.5781	240.111	812.937	134.748	948.994	191.823	2365.96	48.5781	203.337	48.5781	1725.09	348.054	48.5781	501.57	48.5781	792.357	1353.59	48.5781	48.5781	416.408	48.5781	346.283	793.176	347.984	97.8717
P00338	L-lactate dehydroge0se A chain (LDH-A) (EC 1.1.1.27) (Cell proliferation-inducing gene 19 protein) (LDH muscle subunit) (LDH-M) (Re0l carcinoma antigen NY-REN-59)	LDHA	3307.07	1250	741.693	654.943	2935.37	1227.46	782.081	2692.89	1417.12	2162.14	2460.85	2518.12	1636.53	1803.16	701.473	2168.06	1135.77	1893.94	1541.76	3477.89	4621.47	4651.6	4206.01	1764.75	6074.14	3061.06	2916.88	9435.56	2495.41	1948.49	16098.8	2264.02	3896.28	4728.95	3026.88	5307.07	5299.21	2899.9	1133.61	2465.35	3730.81	6423.2	5775.99	1665.02	5307.84	3942.61
P00352	Reti0l dehydroge0se 1 (RALDH 1) (RalDH1) (EC 1.2.1.-) (EC 1.2.1.36) (ALDH-E1) (ALHDII) (Aldehyde dehydroge0se family 1 member A1) (Aldehyde dehydroge0se, cytosolic)	ALDH1A1	2042.48	916.687	874.837	567.561	2367.39	756.932	812.234	1484.28	636.919	873.42	1274.36	1293.4	810.895	596.948	768.084	2219.66	1369.34	537.071	2169.81	984.003	239.41	413.803	382.479	541.132	112.758	321.71	575.833	353.821	679.657	516.608	183.047	614.087	1151.29	140.685	1161.92	626.196	253.15	582.943	1671.35	159.69	257.537	321.654	298.741	1432.16	213.456	217.013
P00367	Glutamate dehydroge0se 1, mitochondrial (GDH 1) (EC 1.4.1.3)	GLUD1	16.3355	16.3355	108.891	174.834	181.91	16.3355	118.428	120.778	16.3355	16.3355	141.273	16.3355	138.287	203.15	16.3355	16.3355	179.502	16.3355	16.3355	16.3355	16.3355	16.3355	127.835	206.049	16.3355	85.3343	16.3355	89.8108	16.3355	100.628	174.065	226.23	165.449	16.3355	173.722	16.3355	32.6709	16.3355	16.3355	16.3355	88.3907	134.879	16.3355	127.856	197.363	16.3355
P00374	Dihydrofolate reductase (EC 1.5.1.3)	DHFR	10.0347	10.0347	10.0347	10.0347	10.0347	10.0347	10.0347	10.0347	10.0347	10.0347	10.0347	10.0347	10.0347	10.0347	10.0347	10.0347	10.0347	10.0347	10.0347	10.0347	10.0347	10.0347	10.0347	10.0347	10.0347	10.0347	10.0347	10.0347	10.0347	10.0347	10.0347	10.0347	10.0347	10.0347	10.0347	10.0347	10.0347	10.0347	10.0347	10.0347	10.0347	10.0347	10.0347	10.0347	10.0347	10.0347
P00387	0DH-cytochrome b5 reductase 3 (B5R) (Cytochrome b5 reductase) (EC 1.6.2.2) (Diaphorase-1) [Cleaved into: 0DH-cytochrome b5 reductase 3 membrane-bound form; 0DH-cytochrome b5 reductase 3 soluble form]	CYB5R3	45.7378	2.67603	193.878	120.94	65.9164	926.777	165.246	2.67603	2.67603	2.67603	426.455	2.67603	58.881	75.8853	145.352	107.856	78.7992	2.67603	249.166	2.67603	295.409	168.016	62.813	405.289	761.848	420.056	2.67603	703.671	189.883	200.583	76.503	2.67603	74.0659	2.67603	108.407	173.082	225.107	2.67603	2.67603	142.665	316.661	78.4577	81.5404	136.65	78.9386	2.67603
P00390	Glutathione reductase, mitochondrial (GR) (GRase) (EC 1.8.1.7)	GSR	191.335	597.662	365.082	683.423	295.853	220.361	404.961	190.737	431.537	154.262	227.182	164.605	354.187	648.767	39.198	256.008	691.016	78.396	104.336	144.175	209.153	173.935	361.802	624.92	166.008	214.247	210.041	141.775	290.195	183.185	140.924	506.322	122.687	273.79	257.638	164.636	334.152	297.038	39.198	129.294	283.525	337.828	310.336	332.056	207.755	94.9442
P00403	Cytochrome c oxidase subunit 2 (Cytochrome c oxidase polypeptide II)	MT-CO2	638.611	1692.59	1507.11	727.322	1792.68	597.738	301.793	477.698	1502.33	520.387	438.184	557.992	319.554	1020.65	314.212	2745.35	433.701	226.438	455.701	68.9445	441.124	179.212	137.889	376.857	530.805	707.154	307.552	1086.65	440.762	423.484	317.931	354.666	429.638	364.655	517.176	289.806	546.695	535.317	146.426	207.346	946.28	286.14	410.643	1802.84	991.492	362.224
P00441	Superoxide dismutase [Cu-Zn] (EC 1.15.1.1) (Superoxide dismutase 1) (hSod1)	SOD1	209.531	119.285	300.776	272.872	122.43	43.4872	158.251	498.151	43.4872	43.4872	515.362	206.776	173.931	167.138	181.618	86.9744	173.572	118.662	309.689	235.143	142.117	43.4872	644.567	268.524	171.98	98.9397	285.4	253.836	112.054	154.959	656.283	247.7	420.4	43.4872	1021.24	260.843	237.558	229.711	112.277	43.4872	417.237	643.679	960.55	302.08	502.633	43.4872
P00450	Ceruloplasmin (EC 1.16.3.1) (Ferroxidase)	CP	41.121	92.0799	37.9127	53.3403	30.2559	125.259	126.827	88.8927	10.7507	149.836	44.9751	115.405	10.7507	37.9889	10.7507	74.3095	10.7507	97.0362	10.7507	156.938	251.78	48.703	258.41	101.765	77.1428	85.6201	81.7755	88.3711	63.1551	83.1755	111.58	102.137	10.7507	371.501	47.4649	276.676	43.688	79.4353	277.817	154.574	32.6887	266.837	104.745	66.4729	50.3229	10.7507
P00480	Ornithine carbamoyltransferase, mitochondrial (EC 2.1.3.3) (Ornithine transcarbamylase) (OTCase)	OTC	1070.63	462.891	268.571	134.286	2447.49	134.286	134.286	762.985	134.286	972.89	1322.55	961.361	134.286	134.286	134.286	2164.2	134.286	134.286	134.286	134.286	134.286	134.286	134.286	134.286	134.286	134.286	134.286	134.286	134.286	134.286	134.286	134.286	435.745	134.286	134.286	134.286	424.198	134.286	134.286	134.286	134.286	134.286	134.286	134.286	816.98	134.286
P00488	Coagulation factor XIII A chain (Coagulation factor XIIIa) (EC 2.3.2.13) (Protein-glutamine gamma-glutamyltransferase A chain) (Transglutami0se A chain)	F13A1	83.427	46.7375	36.8282	24.7552	57.6906	266.995	86.8774	89.9766	24.7974	188.162	55.355	35.8329	8.53981	34.3263	8.53981	130.118	28.3885	8.53981	78.7527	88.3389	8.53981	63.8747	23.1723	32.3308	44.1768	166.749	243.523	34.2313	46.3933	8.53981	8.53981	213.759	8.53981	46.362	8.53981	8.53981	8.53981	244.738	76.5532	226.936	8.53981	8.53981	8.53981	27.361	8.53981	8.53981
P00491	Purine nucleoside phosphorylase (PNP) (EC 2.4.2.1) (Inosine phosphorylase) (Inosine-guanosine phosphorylase)	PNP	16.9934	58.1805	164.415	149.619	69.6398	16.9934	241.334	16.9934	16.9934	16.9934	16.9934	16.9934	16.9934	16.9934	181.731	80.3189	16.9934	67.3658	33.9868	63.002	63.5453	41.8746	90.6544	193.864	92.5561	102.398	56.1218	79.2438	48.5452	56.2339	58.9647	64.8054	83.3402	53.7479	40.8782	61.9879	52.1929	16.9934	16.9934	38.3812	36.2431	111.036	81.34	149.926	39.529	36.1666
P00492	Hypoxanthine-guanine phosphoribosyltransferase (HGPRT) (HGPRTase) (EC 2.4.2.8)	HPRT1	66.1048	64.6903	81.0271	201.835	65.5043	13.7684	130.069	13.7684	13.7684	13.7684	13.7684	42.5354	37.7476	13.7684	13.7684	13.7684	13.7684	124.897	13.7684	13.7684	112.416	13.7684	128.715	95.6088	13.7684	57.6707	13.7684	74.4704	75.7177	67.1213	137.235	46.0494	86.1206	72.638	88.3765	92.1355	13.7684	13.7684	52.8826	37.7602	52.2486	100.442	69.2119	188.025	53.574	13.7684
P00505	Aspartate aminotransferase, mitochondrial (mAspAT) (EC 2.6.1.1) (EC 2.6.1.7) (Fatty acid-binding protein) (FABP-1) (Glutamate oxaloacetate transami0se 2) (Kynurenine aminotransferase 4) (Kynurenine aminotransferase IV) (Kynurenine--oxoglutarate transami0se 4) (Kynurenine--oxoglutarate transami0se IV) (Plasma membrane-associated fatty acid-binding protein) (FABPpm) (Transami0se A)	GOT2	138.476	306.831	943.16	678.85	263.704	148.09	368.085	112.161	303.876	190.418	142.374	129.701	356.614	405.043	1342.22	193.523	135.103	589.323	600.945	139.198	290.485	410.528	729.101	1684.72	288.469	413.244	228.143	224.392	313.69	205.927	414.444	1536.22	405.454	232.597	648.994	261.293	586.162	298.605	169.823	113.323	700.766	350.276	1166.51	290.378	826.749	174.171
P00533	Epidermal growth factor receptor (EC 2.7.10.1) (Proto-oncogene c-ErbB-1) (Receptor tyrosine-protein ki0se erbB-1)	EGFR	15.1626	15.1626	15.1626	35.3353	15.1626	15.1626	15.1626	15.1626	15.1626	15.1626	15.1626	15.1626	15.1626	15.1626	15.1626	15.1626	15.1626	15.1626	15.1626	15.1626	15.1626	15.1626	15.1626	15.1626	15.1626	15.1626	15.1626	15.1626	15.1626	15.1626	59.1154	15.1626	15.1626	15.1626	15.1626	15.1626	15.1626	15.1626	15.1626	15.1626	15.1626	15.1626	15.1626	15.1626	15.1626	15.1626
P00558	Phosphoglycerate ki0se 1 (EC 2.7.2.3) (Cell migration-inducing gene 10 protein) (Primer recognition protein 2) (PRP 2)	PGK1	248.829	328.789	248.091	686.003	412.401	505.327	454.152	458.457	217.762	493.922	490.068	705.786	180.624	421.128	202.922	561.433	313.368	641.995	390.331	421.743	479.353	496.098	1029.11	372.012	573.171	254.433	684.386	1115.27	415.966	595.073	1547.7	326.136	383.735	641.723	379.821	802.351	578.415	142.322	384.411	704.823	545.523	973.165	684.033	815.235	439.768	566.977
P00568	Adenylate ki0se isoenzyme 1 (AK 1) (EC 2.7.4.3) (EC 2.7.4.6) (ATP-AMP transphosphorylase 1) (ATP:AMP phosphotransferase) (Adenylate monophosphate ki0se) (Myoki0se)	AK1	32.8071	94.8925	330.414	297.407	32.8071	32.8071	235.277	32.8071	65.6141	32.8071	32.8071	187.794	32.8071	213.99	160.262	32.8071	32.8071	32.8071	429.64	305.875	238.507	198.494	248.847	568.728	304.895	265.813	89.1721	266.805	108.266	109.622	203.255	32.8071	454.873	67.149	242.334	252.329	277.609	155.396	364.658	154.708	164.843	386.276	467.081	285.284	92.4939	164.788
P00734	Prothrombin (EC 3.4.21.5) (Coagulation factor II) [Cleaved into: Activation peptide fragment 1; Activation peptide fragment 2; Thrombin light chain; Thrombin heavy chain]	F2	19.6517	209.695	107.704	110.659	19.6517	19.6517	19.6517	49.3123	121.439	19.6517	19.6517	19.6517	49.4993	128.381	19.6517	19.6517	214.491	80.5399	19.6517	19.6517	19.6517	19.6517	19.6517	99.0497	269.367	19.6517	162.798	116.884	209.798	183.679	19.6517	116.058	295.081	19.6517	57.1548	174.855	429.6	19.6517	19.6517	19.6517	19.6517	19.6517	239.536	137.816	19.6517	19.6517
P00736	Complement C1r subcomponent (EC 3.4.21.41) (Complement component 1 subcomponent r) [Cleaved into: Complement C1r subcomponent heavy chain; Complement C1r subcomponent light chain]	C1R	76.2741	76.2741	76.2741	76.2741	76.2741	76.2741	76.2741	76.2741	76.2741	76.2741	76.2741	76.2741	76.2741	76.2741	76.2741	76.2741	168.812	76.2741	76.2741	76.2741	76.2741	76.2741	76.2741	76.2741	76.2741	76.2741	76.2741	76.2741	76.2741	76.2741	76.2741	76.2741	76.2741	76.2741	76.2741	76.2741	76.2741	856.147	76.2741	76.2741	76.2741	76.2741	76.2741	76.2741	152.548	76.2741
P00738	Haptoglobin (Zonulin) [Cleaved into: Haptoglobin alpha chain; Haptoglobin beta chain]	HP	1218.96	1779.07	322.57	1398.25	498.005	3395.89	1143.48	2043.56	456.752	4821.02	1092.55	3321.23	933.94	480.942	624.438	3103.16	1522.27	1518.24	954.033	2979.11	2641.98	1948.38	5849.04	1664.95	2074.28	1550.62	4444.78	716.732	3417.79	3957.52	900.152	4933.43	310.239	3513.38	2370.09	10540.1	1484.82	6802.79	2855.51	1847.66	652.463	6938.78	1244.72	1862.98	787.482	579.141
P00739	Haptoglobin-related protein	HPR	23.3764	23.3764	23.3764	23.3764	23.3764	114.118	23.3764	23.3764	23.3764	128.139	23.3764	23.3764	23.3764	23.3764	23.3764	23.3764	23.3764	23.3764	23.3764	23.3764	23.3764	172.008	23.3764	23.3764	23.3764	23.3764	56.2945	23.3764	23.3764	323.689	23.3764	99.5289	23.3764	46.7528	23.3764	23.3764	23.3764	167.108	486.261	23.3764	23.3764	139.894	23.3764	179.82	23.3764	23.3764
P00740	Coagulation factor IX (EC 3.4.21.22) (Christmas factor) (Plasma thromboplastin component) (PTC) [Cleaved into: Coagulation factor IXa light chain; Coagulation factor IXa heavy chain]	F9	102.201	102.201	102.201	102.201	102.201	102.201	102.201	102.201	102.201	102.201	102.201	102.201	102.201	102.201	102.201	102.201	102.201	102.201	102.201	102.201	102.201	102.201	102.201	102.201	102.201	102.201	102.201	102.201	102.201	102.201	102.201	102.201	102.201	102.201	102.201	204.402	102.201	102.201	102.201	102.201	102.201	102.201	102.201	102.201	102.201	102.201
P00746	Complement factor D (EC 3.4.21.46) (Adipsin) (C3 convertase activator) (Properdin factor D)	CFD	21.746	21.746	21.746	21.746	21.746	21.746	21.746	21.746	21.746	21.746	21.746	21.746	21.746	21.746	21.746	21.746	21.746	21.746	21.746	21.746	21.746	21.746	21.746	21.746	21.746	21.746	21.746	21.746	21.746	21.746	21.746	21.746	21.746	21.746	21.746	21.746	21.746	21.746	21.746	123.12	21.746	21.746	21.746	43.4921	21.746	21.746
P00747	Plasminogen (EC 3.4.21.7) [Cleaved into: Plasmin heavy chain A; Activation peptide; Angiostatin; Plasmin heavy chain A, short form; Plasmin light chain B]	PLG	20.6689	20.6689	20.6689	277.8	20.6689	20.6689	20.6689	91.4326	20.6689	147.432	97.9328	20.6689	20.6689	20.6689	20.6689	89.955	20.6689	101.81	20.6689	20.6689	391.752	20.6689	20.6689	20.6689	218.838	147.382	20.6689	73.1245	151.785	129.345	123.569	20.6689	20.6689	188.915	20.6689	208.157	41.3378	109.116	20.6689	209.197	20.6689	106.542	183.153	124.192	101.314	20.6689
P00748	Coagulation factor XII (EC 3.4.21.38) (Hageman factor) (HAF) [Cleaved into: Coagulation factor XIIa heavy chain; Beta-factor XIIa part 1; Coagulation factor XIIa light chain (Beta-factor XIIa part 2)]	F12	616.119	616.119	616.119	616.119	616.119	616.119	616.119	616.119	616.119	616.119	616.119	616.119	616.119	616.119	1232.24	616.119	616.119	616.119	616.119	616.119	616.119	616.119	616.119	616.119	616.119	616.119	616.119	616.119	616.119	616.119	616.119	616.119	616.119	616.119	616.119	616.119	616.119	616.119	616.119	616.119	616.119	616.119	616.119	616.119	616.119	3601.77
P00751	Complement factor B (EC 3.4.21.47) (C3/C5 convertase) (Glycine-rich beta glycoprotein) (GBG) (PBF2) (Properdin factor B) [Cleaved into: Complement factor B Ba fragment; Complement factor B Bb fragment]	CFB	29.6967	44.6925	15.0342	33.1527	27.1667	50.5539	29.6858	4.21146	4.21146	74.2826	20.433	65.4782	33.308	4.21146	4.21146	24.8288	61.2542	36.3487	4.21146	125.279	122.458	31.085	79.1614	23.498	50.3757	20.5563	48.0055	23.0281	71.5548	33.3185	51.3144	35.7675	21.8305	177.304	4.21146	133.025	51.0359	36.4559	87.2964	129.459	23.0747	123.317	40.4938	32.2465	25.8451	34.8456
P00813	Adenosine deami0se (EC 3.5.4.4) (Adenosine aminohydrolase)	ADA	8.27934	8.27934	8.27934	8.27934	8.27934	8.27934	8.27934	8.27934	8.27934	8.27934	8.27934	8.27934	8.27934	8.27934	8.27934	8.27934	8.27934	8.27934	8.27934	8.27934	8.27934	8.27934	8.27934	8.27934	8.27934	8.27934	8.27934	8.27934	8.27934	16.5587	8.27934	8.27934	8.27934	8.27934	8.27934	8.27934	8.27934	8.27934	8.27934	8.27934	8.27934	8.27934	8.27934	8.27934	8.27934	8.27934
P00846	ATP synthase subunit a (F-ATPase protein 6)	MT-ATP6	13.2677	13.2677	123.327	13.2677	13.2677	13.2677	13.2677	13.2677	13.2677	13.2677	13.2677	13.2677	13.2677	13.2677	13.2677	13.2677	13.2677	13.2677	13.2677	13.2677	13.2677	13.2677	13.2677	264.637	13.2677	57.6126	13.2677	13.2677	13.2677	13.2677	13.2677	13.2677	13.2677	13.2677	13.2677	13.2677	13.2677	13.2677	13.2677	13.2677	13.2677	13.2677	13.2677	13.2677	13.2677	13.2677
P00915	Carbonic anhydrase 1 (EC 4.2.1.1) (Carbo0te dehydratase I) (Carbonic anhydrase B) (CAB) (Carbonic anhydrase I) (CA-I)	CA1	96.4222	565.186	71.1265	295.378	64.3796	350.402	89.6331	243.649	394.95	347.234	118.618	159.671	336.133	352.921	75.2348	1526.52	109.402	268.853	92.8446	77.3053	160.607	278.602	228.107	177.79	42.2173	144.313	71.0738	178.387	53.7068	66.8259	59.8247	585.081	51.6289	79.1503	107.761	380.095	157.061	381.139	334.724	83.7892	125.863	35.3305	188.601	328.09	33.0032	29.7347
P00918	Carbonic anhydrase 2 (EC 4.2.1.1) (Carbo0te dehydratase II) (Carbonic anhydrase C) (CAC) (Carbonic anhydrase II) (CA-II)	CA2	14.7824	2279.45	1137.17	259.345	14.7824	1013.94	129.617	89.8414	678.271	151.352	105.041	14.7824	857.561	1245.42	14.7824	253.816	282.215	101.328	14.7824	14.7824	142.436	202.923	119.053	157.563	14.7824	856.596	14.7824	1644.17	14.7824	67.638	14.7824	542.805	14.7824	14.7824	99.1336	110.083	149.401	246.965	14.7824	81.4806	57.3532	29.5647	222.257	435.146	14.7824	14.7824
P00966	Argininosucci0te synthase (EC 6.3.4.5) (Citrulline--aspartate ligase)	ASS1	42.2616	8.68369	60.5839	80.7473	60.135	8.68369	8.68369	28.1876	8.68369	83.8421	8.68369	59.6116	8.68369	22.3521	8.68369	180.97	8.68369	8.68369	8.68369	8.68369	51.4599	8.68369	29.4176	76.321	69.0391	86.4727	8.68369	47.7454	8.68369	8.68369	8.68369	54.3526	8.68369	104.661	58.1331	114.615	114.232	8.68369	91.504	8.68369	29.7772	116.416	70.906	328.387	38.691	8.68369
P01008	Antithrombin-III (ATIII) (Serpin C1)	SERPINC1	233.382	329.51	265.268	132.89	42.6366	352.116	216.536	42.6366	130.417	268.704	274.665	281.579	157.181	162.754	219.588	225.906	251.592	156.599	213.556	375.526	402.837	195.527	274.343	512.498	245.986	292.39	91.7601	135.612	305.077	85.2733	212.724	157.295	42.6366	493.535	42.6366	580.092	140.514	230.837	246.655	294.44	209.94	310.497	190.477	225.912	379.005	145.495
P01009	Alpha-1-antitrypsin (Alpha-1 protease inhibitor) (Alpha-1-antiprotei0se) (Serpin A1) [Cleaved into: Short peptide from AAT (SPAAT)]	SERPINA1	138.929	665.655	115.587	303.439	75.5545	638.307	243.778	657.563	97.6113	572.455	401.343	396.626	218.019	179.347	37.7772	211.138	456.364	348.794	220.192	592.891	1071.63	335.761	1248.26	327.713	303.795	212.022	460.397	269.56	441.389	328.103	545.03	355.383	365.334	1347.3	556.837	1487.6	239.02	243.295	644.644	444.508	196.192	1169.85	434.658	415.242	170.445	142.504
P01011	Alpha-1-antichymotrypsin (ACT) (Cell growth-inhibiting gene 24/25 protein) (Serpin A3) [Cleaved into: Alpha-1-antichymotrypsin His-Pro-less]	SERPINA3	467.722	567.185	204.569	653.876	233.585	593.927	411.53	844.905	330.957	1074.27	554.027	1169.15	231.957	259.423	263.565	631.886	880.648	694.565	617.621	953.632	1430.63	780.301	1252.59	417.581	802.226	452.372	575.644	572.246	924.51	464.977	1257.97	619.945	337.85	1660.72	819.19	3327.47	445.441	1179.79	907.924	963.505	694.697	1750.85	681.702	428.318	333.124	294.702
P01019	Angiotensinogen (Serpin A8) [Cleaved into: Angiotensin-1 (Angiotensin 1-10) (Angiotensin I) (Ang I); Angiotensin-2 (Angiotensin 1-8) (Angiotensin II) (Ang II); Angiotensin-3 (Angiotensin 2-8) (Angiotensin III) (Ang III) (Des-Asp[1]-angiotensin II); Angiotensin-4 (Angiotensin 3-8) (Angiotensin IV) (Ang IV); Angiotensin 1-9; Angiotensin 1-7; Angiotensin 1-5; Angiotensin 1-4]	AGT	5.49924	44.8109	24.6587	24.8171	5.49924	19.3727	60.8959	5.49924	5.49924	26.7518	5.49924	5.49924	5.49924	5.49924	5.49924	5.49924	5.49924	5.49924	5.49924	27.1149	123.049	5.49924	49.1033	137.385	5.49924	114.092	18.5994	5.49924	20.8142	5.49924	5.49924	5.49924	10.9985	5.49924	5.49924	37.8015	5.49924	5.49924	5.49924	52.0864	5.49924	90.5691	5.49924	35.4736	5.49924	5.49924
P01023	Alpha-2-macroglobulin (Alpha-2-M) (C3 and PZP-like alpha-2-macroglobulin domain-containing protein 5)	A2M	153.236	302.186	190.804	392.466	136.342	146.485	317.868	635.501	104.772	327.538	253.485	185.831	150.413	90.116	60.8595	157.277	243.29	147.013	145.357	540.053	1029.49	277.278	797.211	323.789	119.833	302.052	197.931	91.4595	311.467	151.543	154.027	321.924	125.431	676.048	136.314	499.981	99.9434	347.575	411.724	293.546	99.3179	212.279	125.757	121.346	139.563	104.25
P01024	Complement C3 (C3 and PZP-like alpha-2-macroglobulin domain-containing protein 1) [Cleaved into: Complement C3 beta chain; C3-beta-c (C3bc); Complement C3 alpha chain; C3a a0phylatoxin; Acylation stimulating protein (ASP) (C3adesArg); Complement C3b alpha' chain; Complement C3c alpha' chain fragment 1; Complement C3dg fragment; Complement C3g fragment; Complement C3d fragment; Complement C3f frag…	C3	94.5984	119.193	122.39	273.377	60.5474	387.567	264.495	216.12	46.7488	284.349	126.053	242.178	41.6413	53.3166	181.71	165.313	176.888	138.415	181.117	303.904	1031.16	149.825	543.324	301.452	112.837	272.087	152.779	77.5753	151.507	135.206	123.717	213.384	101.095	815.221	58.2649	454.337	108.701	105.282	392.767	418.303	139.527	447.853	185.11	93.5375	102.254	31.3879
P01031	Complement C5 (C3 and PZP-like alpha-2-macroglobulin domain-containing protein 4) [Cleaved into: Complement C5 beta chain; Complement C5 alpha chain; C5a a0phylatoxin; Complement C5 alpha' chain]	C5	1841.01	4253.21	151.336	5172.24	1022.89	151.336	1246.47	2477.29	3762.73	151.336	151.336	151.336	3299.73	708.023	2615.85	3595.26	5933.32	151.336	965.975	151.336	4078.88	151.336	151.336	573.265	151.336	1310.37	151.336	151.336	151.336	151.336	302.673	151.336	1980.81	151.336	151.336	151.336	151.336	151.336	151.336	1577.99	1227.75	151.336	1489.45	1585.57	710.808	1935.12
P01033	Metalloprotei0se inhibitor 1 (Erythroid-potentiating activity) (EPA) (Fibroblast collage0se inhibitor) (Collage0se inhibitor) (Tissue inhibitor of metalloprotei0ses 1) (TIMP-1)	TIMP1	16.5257	16.5257	16.5257	16.5257	16.5257	16.5257	133.616	16.5257	16.5257	16.5257	16.5257	16.5257	16.5257	16.5257	16.5257	16.5257	120.809	117.242	16.5257	115.433	71.8919	47.2194	153.974	81.2864	76.8055	80.4043	33.0513	78.5303	120.297	16.5257	113.262	16.5257	55.2878	212.559	16.5257	109.684	16.5257	16.5257	16.5257	130.342	35.232	135.758	42.3764	16.5257	16.5257	48.7122
P01034	Cystatin-C (Cystatin-3) (Gamma-trace) (Neuroendocrine basic polypeptide) (Post-gamma-globulin)	CST3	33.6558	326.56	393.51	337.721	204.435	146.501	33.6558	33.6558	193.394	33.6558	33.6558	33.6558	224.428	296.907	33.6558	209.333	161.516	91.8409	33.6558	33.6558	136.167	195.439	424.389	265.246	82.1939	344.319	33.6558	67.3117	209.79	33.6558	33.6558	306.813	335.888	33.6558	172.294	33.6558	33.6558	33.6558	33.6558	33.6558	88.7978	33.6558	33.6558	246.607	33.6558	33.6558
P01040	Cystatin-A (Cystatin-AS) (Stefin-A) [Cleaved into: Cystatin-A, N-termi0lly processed]	CSTA	31.0004	31.0004	31.0004	31.0004	31.0004	31.0004	132.97	31.0004	31.0004	31.0004	31.0004	31.0004	31.0004	31.0004	31.0004	31.0004	31.0004	31.0004	31.0004	31.0004	31.0004	31.0004	31.0004	107.84	31.0004	31.0004	62.0009	31.0004	31.0004	82.7959	31.0004	31.0004	31.0004	31.0004	31.0004	31.0004	31.0004	31.0004	31.0004	31.0004	31.0004	31.0004	31.0004	31.0004	31.0004	31.0004
P01042	Kininogen-1 (Alpha-2-thiol protei0se inhibitor) (Fitzgerald factor) (High molecular weight kininogen) (HMWK) (Williams-Fitzgerald-Flaujeac factor) [Cleaved into: Kininogen-1 heavy chain; T-kinin (Ile-Ser-Bradykinin); Bradykinin (Kallidin I); Lysyl-bradykinin (Kallidin II); Kininogen-1 light chain; Low molecular weight growth-promoting factor]	KNG1	228.802	498.031	57.0011	57.0011	315.231	299.3	57.0011	320.227	57.0011	373.117	57.0011	220.909	57.0011	133.691	57.0011	285.723	449.608	498.42	488.093	711.656	1823.25	613.058	532.059	702.604	57.0011	57.0011	57.0011	428.04	285.933	246.269	359.721	274.856	57.0011	57.0011	146.345	1744.43	206.176	267.683	287.035	502.49	260.703	603.653	218.811	57.0011	188.38	206.185
P01111	GTPase NRas (Transforming protein N-Ras)	NRAS	1643.81	1643.81	1643.81	1643.81	1643.81	1643.81	1643.81	1643.81	1643.81	1643.81	1643.81	1643.81	1643.81	1643.81	1643.81	1643.81	1643.81	1643.81	1643.81	1643.81	1643.81	1643.81	1643.81	1643.81	1643.81	1643.81	1643.81	1643.81	1643.81	1643.81	1643.81	1643.81	1643.81	1643.81	1643.81	1643.81	3287.62	1643.81	1643.81	1643.81	1643.81	1643.81	1643.81	1643.81	1643.81	1643.81
P01116	GTPase KRas (K-Ras 2) (Ki-Ras) (c-K-ras) (c-Ki-ras) [Cleaved into: GTPase KRas, N-termi0lly processed]	KRAS	35.4808	35.4808	35.4808	35.4808	35.4808	35.4808	35.4808	35.4808	35.4808	35.4808	35.4808	35.4808	35.4808	35.4808	35.4808	35.4808	35.4808	35.4808	35.4808	35.4808	35.4808	35.4808	35.4808	35.4808	35.4808	35.4808	35.4808	35.4808	35.4808	35.4808	35.4808	35.4808	671.918	35.4808	35.4808	35.4808	35.4808	35.4808	35.4808	35.4808	35.4808	35.4808	35.4808	35.4808	35.4808	35.4808
P01130	Low-density lipoprotein receptor (LDL receptor)	LDLR	34.0466	34.0466	34.0466	34.0466	34.0466	34.0466	34.0466	34.0466	34.0466	34.0466	34.0466	34.0466	34.0466	34.0466	34.0466	34.0466	34.0466	34.0466	34.0466	34.0466	34.0466	34.0466	34.0466	34.0466	104.588	34.0466	34.0466	34.0466	34.0466	34.0466	34.0466	34.0466	34.0466	34.0466	34.0466	34.0466	76.8121	34.0466	34.0466	34.0466	34.0466	34.0466	68.0932	34.0466	34.0466	34.0466
P01266	Thyroglobulin (Tg)	TG	41.5182	41.5182	41.5182	170.481	41.5182	41.5182	41.5182	41.5182	41.5182	41.5182	41.5182	41.5182	41.5182	41.5182	41.5182	41.5182	41.5182	41.5182	41.5182	41.5182	1200.4	41.5182	547.691	446.678	41.5182	281.628	41.5182	41.5182	41.5182	41.5182	334.279	41.5182	83.0365	1014.66	41.5182	946.223	41.5182	41.5182	41.5182	664.524	41.5182	598.107	41.5182	41.5182	41.5182	41.5182
P01275	Glucagon [Cleaved into: Glicentin; Glicentin-related polypeptide (GRPP); Oxyntomodulin (OXM) (OXY); Glucagon; Glucagon-like peptide 1 (GLP-1) (Incretin hormone); Glucagon-like peptide 1(7-37) (GLP-1(7-37)); Glucagon-like peptide 1(7-36) (GLP-1(7-36)); Glucagon-like peptide 2 (GLP-2)]	GCG	347.821	21.173	10.4348	10.4348	175.264	10.4348	10.4348	140.162	245.691	194.875	133.531	259.696	22.1568	104.355	10.4348	341.406	10.4348	10.4348	10.4348	10.4348	10.4348	10.4348	10.4348	10.4348	10.4348	10.4348	10.4348	10.4348	10.4348	10.4348	10.4348	10.4348	10.4348	10.4348	10.4348	10.4348	10.4348	10.4348	10.4348	10.4348	10.4348	10.4348	10.4348	10.4348	10.4348	10.4348
P01591	Immunoglobulin J chain (Joining chain of multimeric IgA and IgM)	JCHAIN	1717.31	3032.13	530.693	1041.57	510.29	4271.5	138.85	3033.54	2454.29	896.17	3737.7	2104.32	5081.7	1949.91	112.307	1271.74	344.804	232.33	299.519	381.656	1784.5	209.469	1089.99	1002.2	585.109	289.943	772.444	1063.29	348.456	504.905	180.298	858.651	1535.48	280.635	1160.57	437.485	873.951	2106.92	234.259	135.97	2763.91	387.354	141.128	620.576	287.099	303.344
P01599	Immunoglobulin kappa variable 1-17 (Ig kappa chain V-I region Gal) (Ig kappa chain V-I region WEA)	IGKV1-17	11.4688	67.1776	188.509	11.4688	11.4688	192.439	409.194	11.4688	11.4688	200.056	115.911	50.1679	11.4688	184.114	11.4688	11.4688	11.4688	35.5603	11.4688	65.2049	268.192	24.1503	219.271	216.203	177.598	142.788	513.034	52.4965	11.4688	221.235	126.455	11.4688	11.4688	111.156	71.3263	105.598	11.4688	22.9376	99.1429	74.363	143.86	305.106	11.4688	56.1589	66.565	206.589
P01601	Immunoglobulin kappa variable 1D-16 (Ig kappa chain V-I region HK146) (Ig kappa chain V-I region HK189)	IGKV1D-16	17.1653	80.6256	17.1653	17.1653	17.1653	88.155	17.1653	39.2202	17.1653	105.868	17.1653	17.1653	17.1653	17.1653	17.1653	17.1653	17.1653	17.1653	17.1653	17.1653	17.1653	17.1653	111.273	42.1396	64.5095	17.1653	68.0057	17.1653	17.1653	74.6314	17.1653	17.1653	17.1653	119.566	17.1653	96.9747	17.1653	17.1653	17.1653	300.761	37.5166	228.818	17.1653	17.1653	17.1653	188.458
P01602	Immunoglobulin kappa variable 1-5 (Ig kappa chain V-I region CAR) (Ig kappa chain V-I region EU) (Ig kappa chain V-I region HK102) (Ig kappa chain V-I region Kue)	IGKV1-5	59.5823	59.5823	59.5823	59.5823	59.5823	59.5823	59.5823	59.5823	59.5823	119.165	59.5823	59.5823	59.5823	59.5823	59.5823	59.5823	59.5823	59.5823	59.5823	59.5823	59.5823	59.5823	59.5823	59.5823	59.5823	59.5823	59.5823	59.5823	59.5823	59.5823	59.5823	59.5823	59.5823	59.5823	59.5823	59.5823	59.5823	59.5823	59.5823	59.5823	59.5823	59.5823	59.5823	59.5823	59.5823	59.5823
P01619	Immunoglobulin kappa variable 3-20 (Ig kappa chain V-III region B6) (Ig kappa chain V-III region GOL) (Ig kappa chain V-III region HAH) (Ig kappa chain V-III region HIC) (Ig kappa chain V-III region IARC/BL41) (Ig kappa chain V-III region NG9) (Ig kappa chain V-III region SIE) (Ig kappa chain V-III region Ti) (Ig kappa chain V-III region WOL)	IGKV3-20	112.633	160.283	292.955	128.635	21.7567	277.651	370.354	125.909	88.9864	179.705	151.207	149.505	151.506	110.15	21.7567	166.791	21.7567	21.7567	21.7567	196.105	389.884	138.991	120.121	179.881	86.4842	369.443	629.426	92.4905	109.431	924.006	77.7199	135.888	127.169	190.518	94.9592	125.132	43.5135	112.924	234.803	372.851	152.806	213.865	46.7117	21.7567	55.5311	117.159
P01699	Immunoglobulin lambda variable 1-44 (Ig lambda chain V-I region MEM) (Ig lambda chain V-I region VOR)	IGLV1-44	430.202	430.202	860.405	430.202	430.202	430.202	430.202	430.202	430.202	430.202	430.202	430.202	430.202	430.202	430.202	430.202	430.202	430.202	430.202	430.202	430.202	430.202	430.202	430.202	430.202	430.202	430.202	430.202	430.202	430.202	430.202	430.202	430.202	430.202	430.202	430.202	430.202	430.202	430.202	430.202	430.202	430.202	430.202	430.202	430.202	430.202
P01700	Immunoglobulin lambda variable 1-47 (Ig lambda chain V-I region HA) (Ig lambda chain V-I region WAH)	IGLV1-47	117.422	468.479	117.422	117.422	117.422	714.034	117.422	117.422	117.422	852.045	117.422	117.422	117.422	117.422	117.422	117.422	117.422	117.422	117.422	117.422	117.422	117.422	2674	117.422	117.422	117.422	117.422	117.422	117.422	117.422	117.422	117.422	117.422	1746.65	117.422	117.422	117.422	117.422	117.422	2980.4	117.422	117.422	117.422	117.422	117.422	117.422
P01701	Immunoglobulin lambda variable 1-51 (Ig lambda chain V-I region BL2) (Ig lambda chain V-I region EPS) (Ig lambda chain V-I region NEW) (Ig lambda chain V-I region NIG-64)	IGLV1-51	48.3162	451.074	48.3162	48.3162	48.3162	512.24	440.33	424.954	48.3162	48.3162	48.3162	48.3162	362.785	48.3162	48.3162	48.3162	48.3162	48.3162	48.3162	48.3162	313.234	48.3162	354.857	48.3162	192.246	48.3162	967.186	48.3162	48.3162	802.14	187.787	48.3162	48.3162	48.3162	48.3162	315.389	48.3162	304.752	48.3162	1586.15	48.3162	1357.4	48.3162	48.3162	48.3162	48.3162
P01703	Immunoglobulin lambda variable 1-40 (Ig lambda chain V-I region NEWM)	IGLV1-40	699.254	940.118	59.2267	59.2267	278.646	1194.66	1734.15	1015.05	512.361	986.558	1124.06	585.013	1079.74	299.117	234.326	683.025	59.2267	227.916	59.2267	530.817	1418.17	316.817	859.097	859.741	427.146	512.215	2141.79	384.485	760.255	4544.59	458.734	127.525	336.136	490.25	399.857	792.269	338.142	825.73	640.911	4723.13	558.419	6702.52	173.132	254.036	250.283	692.693
P01704	Immunoglobulin lambda variable 2-14 (Ig lambda chain V-II region NIG-84) (Ig lambda chain V-II region TOG) (Ig lambda chain V-II region VIL)	IGLV2-14	78.3347	78.3347	78.3347	78.3347	78.3347	78.3347	78.3347	78.3347	78.3347	78.3347	78.3347	78.3347	78.3347	78.3347	78.3347	78.3347	78.3347	78.3347	78.3347	78.3347	78.3347	78.3347	78.3347	78.3347	78.3347	78.3347	78.3347	78.3347	78.3347	78.3347	78.3347	78.3347	78.3347	78.3347	78.3347	78.3347	78.3347	78.3347	78.3347	78.3347	78.3347	291.37	78.3347	78.3347	78.3347	78.3347
P01714	Immunoglobulin lambda variable 3-19 (Ig lambda chain V-III region SH)	IGLV3-19	57.909	57.909	57.909	57.909	57.909	57.909	57.909	57.909	57.909	57.909	57.909	57.909	57.909	57.909	57.909	57.909	57.909	57.909	57.909	57.909	115.818	57.909	57.909	57.909	57.909	57.909	196.61	57.909	57.909	57.909	57.909	57.909	57.909	57.909	57.909	57.909	57.909	57.909	57.909	289.702	57.909	57.909	57.909	57.909	57.909	57.909
P01718	Immunoglobulin lambda variable 3-27 (Ig lambda chain V-IV region Kern)	IGLV3-27	141.224	141.224	141.224	141.224	141.224	141.224	141.224	141.224	141.224	141.224	141.224	141.224	141.224	141.224	141.224	141.224	141.224	141.224	141.224	141.224	282.449	141.224	141.224	141.224	141.224	141.224	141.224	141.224	141.224	141.224	141.224	141.224	141.224	141.224	141.224	141.224	141.224	141.224	141.224	141.224	141.224	141.224	141.224	141.224	141.224	141.224
P01721	Immunoglobulin lambda variable 6-57 (Ig lambda chain V-VI region AR) (Ig lambda chain V-VI region EB4) (Ig lambda chain V-VI region NIG-48) (Ig lambda chain V-VI region SUT) (Ig lambda chain V-VI region WLT)	IGLV6-57	8.23774	8.23774	8.23774	8.23774	8.23774	8.23774	8.23774	8.23774	8.23774	8.23774	8.23774	8.23774	8.23774	8.23774	8.23774	8.23774	8.23774	8.23774	8.23774	8.23774	8.23774	8.23774	8.23774	8.23774	8.23774	8.23774	8.23774	8.23774	8.23774	8.23774	8.23774	8.23774	8.23774	8.23774	8.23774	8.23774	8.23774	8.23774	8.23774	8.23774	8.23774	8.23774	8.23774	8.23774	8.23774	8.23774
P01742	Immunoglobulin heavy variable 1-69 (Ig heavy chain V-I region EU) (Ig heavy chain V-I region SIE) (Ig heavy chain V-I region WOL)	IGHV1-69	10.1862	10.1862	10.1862	10.1862	10.1862	10.1862	10.1862	10.1862	10.1862	10.1862	10.1862	10.1862	10.1862	10.1862	10.1862	10.1862	10.1862	10.1862	10.1862	10.1862	10.1862	10.1862	48.505	10.1862	10.1862	10.1862	41.1192	10.1862	10.1862	10.1862	10.1862	10.1862	10.1862	10.1862	10.1862	10.1862	10.1862	10.1862	10.1862	601.819	10.1862	243.243	10.1862	10.1862	10.1862	10.1862
P01743	Immunoglobulin heavy variable 1-46 (Ig heavy chain V-I region DOT) (Ig heavy chain V-I region HG3) (Ig heavy chain V-I region Mot)	IGHV1-46	270.446	288.747	968.463	69.8468	182.687	551.336	939.354	663.74	154.227	619.475	552.038	344.109	375.608	152.098	69.8468	375.129	69.8468	201.874	69.8468	279.594	494.93	319.286	577.931	472.942	292.702	414.474	566.674	414.296	234.415	978.789	699.934	380.156	69.8468	539.844	222.045	692.312	472.218	516.929	445.694	1245.25	350.583	2277.52	189.628	225.238	380.924	344.473
P01762	Immunoglobulin heavy variable 3-11 (Ig heavy chain V-III region TRO)	IGHV3-11	37.3091	37.3091	37.3091	37.3091	37.3091	89.3968	173.99	37.3091	37.3091	250.017	37.3091	37.3091	37.3091	37.3091	37.3091	37.3091	37.3091	37.3091	37.3091	37.3091	759.74	37.3091	37.3091	37.3091	37.3091	446.129	770.535	37.3091	37.3091	392.436	37.3091	37.3091	37.3091	37.3091	37.3091	37.3091	37.3091	37.3091	37.3091	747.445	37.3091	361.618	37.3091	37.3091	37.3091	37.3091
P01764	Immunoglobulin heavy variable 3-23 (Ig heavy chain V-III region LAY) (Ig heavy chain V-III region POM) (Ig heavy chain V-III region TEI) (Ig heavy chain V-III region TIL) (Ig heavy chain V-III region TUR) (Ig heavy chain V-III region VH26) (Ig heavy chain V-III region WAS) (Ig heavy chain V-III region ZAP)	IGHV3-23	72.9497	145.899	72.9497	72.9497	72.9497	72.9497	72.9497	72.9497	72.9497	72.9497	72.9497	72.9497	72.9497	72.9497	72.9497	72.9497	72.9497	72.9497	72.9497	72.9497	72.9497	72.9497	72.9497	72.9497	72.9497	72.9497	72.9497	72.9497	72.9497	72.9497	72.9497	72.9497	72.9497	72.9497	72.9497	72.9497	72.9497	72.9497	72.9497	72.9497	72.9497	72.9497	72.9497	72.9497	72.9497	72.9497
P01766	Immunoglobulin heavy variable 3-13 (Ig heavy chain V-III region BRO)	IGHV3-13	33.2215	33.2215	33.2215	33.2215	33.2215	33.2215	33.2215	33.2215	33.2215	33.2215	33.2215	33.2215	33.2215	33.2215	33.2215	33.2215	33.2215	33.2215	33.2215	33.2215	142.645	33.2215	33.2215	33.2215	33.2215	33.2215	33.2215	33.2215	33.2215	33.2215	33.2215	33.2215	33.2215	33.2215	33.2215	33.2215	33.2215	33.2215	33.2215	33.2215	33.2215	33.2215	33.2215	33.2215	33.2215	33.2215
P01780	Immunoglobulin heavy variable 3-7 (Ig heavy chain V-III region GAL) (Ig heavy chain V-III region GAR) (Ig heavy chain V-III region JON)	IGHV3-7	47.2582	47.2582	47.2582	47.2582	47.2582	47.2582	47.2582	47.2582	47.2582	47.2582	47.2582	47.2582	47.2582	47.2582	47.2582	47.2582	47.2582	47.2582	47.2582	47.2582	47.2582	47.2582	47.2582	47.2582	47.2582	47.2582	94.5164	47.2582	47.2582	147.156	47.2582	47.2582	47.2582	47.2582	47.2582	47.2582	47.2582	47.2582	47.2582	47.2582	47.2582	47.2582	47.2582	47.2582	47.2582	47.2582
P01824	Immunoglobulin heavy variable 4-39 (Ig heavy chain V-II region WAH)	IGHV4-39	57.222	15.2643	393.816	124.509	121.727	228.298	318.86	648.998	15.2643	176.796	236.998	68.0275	211.375	191.64	15.2643	58.8084	549.096	15.2643	15.2643	15.2643	104.783	57.7749	192.703	236.095	15.2643	244.691	492.245	78.0904	15.2643	1706.42	231.975	100.044	300.88	330.688	176.268	260.065	130.75	106.458	240.575	769.75	165.303	1917.52	142.166	78.1526	93.7582	15.2643
P01833	Polymeric immunoglobulin receptor (PIgR) (Poly-Ig receptor) (Hepatocellular carcinoma-associated protein TB6) [Cleaved into: Secretory component]	PIGR	71.2522	112.001	2717.05	654.095	71.5004	404.432	1371.6	95.2721	191.923	129.08	38.481	19.2405	77.8819	144.288	19.2405	196.33	19.2405	133.847	19.2405	71.8246	1849.05	19.2405	419.389	926.914	4116.73	643.473	19.2405	350.345	19.2405	181.869	239.005	377.938	19.2405	230.166	457.87	489.991	1327.68	408.212	19.2405	65.086	713.871	1000.7	1692.13	1482.1	368.093	19.2405
P01834	Immunoglobulin kappa constant (Ig kappa chain C region) (Ig kappa chain C region AG) (Ig kappa chain C region CUM) (Ig kappa chain C region EU) (Ig kappa chain C region OU) (Ig kappa chain C region ROY) (Ig kappa chain C region TI)	IGKC	4682.49	5873.76	9067.85	2706.94	1483.52	10904.5	9877.59	9701.86	990.394	9263.59	5633.97	4254.63	6281.86	2707.81	306.033	3837.61	1714.24	1554.43	730.283	3630.22	9715.98	2380.03	10335.4	9702.57	4335.49	9214.83	16137.9	5997.64	1863.08	8511.15	6239.16	3500.44	1913.83	6652.19	2391.03	6450.61	2300.91	5523.35	3375.39	11158.8	7048.61	28845.5	2891.42	821.74	4214.02	4858.3
P01859	Immunoglobulin heavy constant gamma 2 (Ig gamma-2 chain C region) (Ig gamma-2 chain C region DOT) (Ig gamma-2 chain C region TIL) (Ig gamma-2 chain C region ZIE)	IGHG2	55.6924	506.008	359.614	376.71	128.223	1318.47	1492.01	297.532	141.772	415.798	280.667	242.955	167.021	215.595	87.3755	395.48	152.296	86.1119	196.37	381.665	744.836	143.249	782.506	841.949	277.233	647.253	1135.01	363.497	185.045	135.807	380.827	448.571	159.261	1082.19	130.606	583.599	117.34	393.213	458.41	1208.63	48.321	886.953	137.852	332.423	152.169	248.381
P01860	Immunoglobulin heavy constant gamma 3 (HDC) (Heavy chain disease protein) (Ig gamma-3 chain C region)	IGHG3	758.558	770.454	286.493	617.48	283.433	324.13	927.676	1216.87	400.068	1409.25	763.228	708.997	663.352	383.441	201.536	575.071	283.698	346.166	253.844	967.357	1602.7	398.747	1853.13	663.403	174.034	892.733	2341.07	1009.43	554.341	3152.88	1260.34	857.346	35.6505	415.537	71.3009	599.126	498.954	804.184	800.346	3057.65	495.329	5194.94	667.394	260.368	716.107	621.726
P01861	Immunoglobulin heavy constant gamma 4 (Ig gamma-4 chain C region)	IGHG4	412.588	384.798	146.612	253.702	136.069	873.797	404.305	794.716	146.909	819.301	417.819	387.194	372.795	230.097	40.2737	253.985	191.058	334.058	158.912	537.699	807.327	343.734	1076.16	321.858	446.53	381.888	1341.3	418.488	294.023	1154.54	728.846	322.811	114.694	1173.93	103.236	689.225	251.403	352.636	600.696	1343.82	405.16	2854.04	367.695	128.534	367.042	694.712
P01871	Immunoglobulin heavy constant mu (Ig mu chain C region) (Ig mu chain C region BOT) (Ig mu chain C region GAL) (Ig mu chain C region OU)	IGHM	1052.93	1424.52	635.923	1401.55	550.933	917.491	1032.39	1530.19	673.207	1219.7	963.711	1117.87	1081.15	247.572	396.643	1009.93	374.834	370.919	569.73	2214.14	5882.1	390.929	1348.05	2342.35	806.525	1130.35	715.578	425.83	609.613	849.61	215.657	1203	381.622	1231.93	320.05	506.51	480.6	1485.99	581.489	1593.42	224.086	774.715	162.876	350.092	368.362	1154.45
P01876	Immunoglobulin heavy constant alpha 1 (Ig alpha-1 chain C region) (Ig alpha-1 chain C region BUR) (Ig alpha-1 chain C region TRO)	IGHA1	1985.29	1699.09	1857.65	696.883	528.365	2971.07	2160.28	4437.06	4043.8	2391.96	2008.22	1982.09	2243.84	2257.07	150.456	2651.25	334.925	865.399	358.285	431.521	1534.14	1217.43	3373.35	2431.02	1213.03	3198.23	1066.93	1811.52	488.861	981.127	331.359	1029.9	2226.62	3006.11	787.56	1311.18	706.35	2719.31	541.991	1759.57	4326.01	1739.43	479.687	652.786	394.57	553.879
P01877	Immunoglobulin heavy constant alpha 2 (Ig alpha-2 chain C region) (Ig alpha-2 chain C region BUT) (Ig alpha-2 chain C region LAN)	IGHA2	12.2695	72.3155	316.601	12.2695	12.2695	76.81	49.6763	12.2695	12.2695	12.2695	12.2695	12.2695	12.2695	12.2695	12.2695	12.2695	12.2695	12.2695	12.2695	12.2695	12.2695	12.2695	12.2695	233.987	12.2695	172.537	12.2695	12.2695	12.2695	12.2695	12.2695	12.2695	12.2695	12.2695	12.2695	12.2695	12.2695	12.2695	12.2695	12.2695	12.2695	12.2695	12.2695	76.2054	12.2695	12.2695
P01889	HLA class I histocompatibility antigen, B-7 alpha chain (MHC class I antigen B*7)	HLA-B-1B07	26.833	26.833	26.833	26.833	26.833	26.833	26.833	26.833	26.833	26.833	26.833	26.833	26.833	53.6661	26.833	26.833	26.833	26.833	26.833	26.833	26.833	26.833	26.833	26.833	26.833	26.833	26.833	26.833	26.833	26.833	26.833	26.833	26.833	26.833	26.833	26.833	26.833	26.833	26.833	26.833	26.833	26.833	26.833	26.833	26.833	26.833
P01891	HLA class I histocompatibility antigen, A-68 alpha chain (Aw-68) (HLA class I histocompatibility antigen, A-28 alpha chain) (MHC class I antigen A*68)	HLA-A-1A68	129.075	129.075	129.075	129.075	129.075	129.075	258.678	129.075	129.075	129.075	129.075	129.075	129.075	129.075	129.075	129.075	129.075	129.075	129.075	129.075	129.075	129.075	129.075	129.075	129.075	129.075	129.075	129.075	129.075	281.944	129.075	129.075	129.075	129.075	258.15	129.075	129.075	129.075	129.075	129.075	129.075	129.075	129.075	129.075	129.075	129.075
P01892	HLA class I histocompatibility antigen, A-2 alpha chain (MHC class I antigen A*2)	HLA-A-1A02	65.1729	65.1729	65.1729	65.1729	65.1729	65.1729	65.1729	65.1729	217.733	65.1729	65.1729	65.1729	65.1729	65.1729	65.1729	65.1729	65.1729	65.1729	65.1729	65.1729	65.1729	65.1729	171.283	65.1729	65.1729	65.1729	248.883	65.1729	65.1729	65.1729	65.1729	65.1729	65.1729	65.1729	65.1729	65.1729	65.1729	65.1729	65.1729	65.1729	65.1729	65.1729	65.1729	65.1729	65.1729	65.1729
P01903	HLA class II histocompatibility antigen, DR alpha chain (MHC class II antigen DRA)	HLA-DRA	222.608	99.7098	121.816	246.586	249.495	185.243	258.937	168.327	113.276	140.699	159.615	412.482	89.3001	190.357	44.6501	341.472	92.0932	44.6501	44.6501	169.279	292.039	126.752	129.631	174.774	337.079	228.041	430.514	102.638	156.539	676.45	44.6501	121.628	159.18	292.944	109.78	783.681	141.807	140.136	44.6501	353.67	222.091	1615.69	300.041	176.343	816.389	283.237
P01909	HLA class II histocompatibility antigen, DQ alpha 1 chain (DC-1 alpha chain) (DC-alpha) (HLA-DCA) (MHC class II DQA1)	HLA-DQA1	18.3334	18.3334	18.3334	18.3334	18.3334	18.3334	18.3334	18.3334	18.3334	18.3334	18.3334	18.3334	18.3334	18.3334	18.3334	18.3334	18.3334	18.3334	18.3334	18.3334	18.3334	18.3334	18.3334	18.3334	18.3334	18.3334	18.3334	18.3334	18.3334	18.3334	18.3334	18.3334	18.3334	18.3334	18.3334	18.3334	18.3334	18.3334	18.3334	18.3334	18.3334	18.3334	18.3334	18.3334	18.3334	18.3334
P01911	HLA class II histocompatibility antigen, DRB1-15 beta chain (DW2.2/DR2.2) (MHC class II antigen DRB1*15)	HLA-DRB1-2B1F	31.3059	31.3059	31.3059	31.3059	31.3059	31.3059	31.3059	31.3059	31.3059	31.3059	31.3059	31.3059	31.3059	31.3059	31.3059	31.3059	31.3059	31.3059	31.3059	31.3059	31.3059	31.3059	31.3059	31.3059	31.3059	65.8938	31.3059	31.3059	31.3059	78.7017	31.3059	31.3059	31.3059	31.3059	31.3059	31.3059	31.3059	31.3059	31.3059	31.3059	31.3059	31.3059	31.3059	31.3059	84.1269	31.3059
P02008	Hemoglobin subunit zeta (HBAZ) (Hemoglobin zeta chain) (Zeta-globin)	HBZ	29.5699	29.5699	29.5699	29.5699	29.5699	29.5699	29.5699	29.5699	29.5699	29.5699	29.5699	29.5699	29.5699	29.5699	29.5699	29.5699	29.5699	29.5699	29.5699	29.5699	29.5699	29.5699	29.5699	113.193	29.5699	62.0485	29.5699	29.5699	29.5699	29.5699	29.5699	29.5699	29.5699	29.5699	29.5699	29.5699	29.5699	29.5699	29.5699	29.5699	29.5699	29.5699	29.5699	29.5699	29.5699	29.5699
P02042	Hemoglobin subunit delta (Delta-globin) (Hemoglobin delta chain)	HBD	1756.72	911.346	466.365	3894.77	1396.71	1131.68	860.63	3793.24	2720.42	3729.79	2951.56	1904.09	1293.98	1085.05	701.356	10133.7	7113.52	3968.12	416.308	244.381	1919.3	5171.64	4281.86	2929.09	326.694	1472.38	707.856	887.094	901.735	847.376	849.065	7796.97	520.981	598.03	2517.06	3378.87	2573.68	4036	890.316	1054.14	2418.27	256.756	2907.99	4559.99	1435.74	386.35
P02100	Hemoglobin subunit epsilon (Epsilon-globin) (Hemoglobin epsilon chain)	HBE1	75.7756	17.0884	17.0884	275.938	120.863	17.0884	17.0884	321.244	316.458	160.569	176.754	62.3455	17.0884	17.0884	249.681	618.152	461.973	175.875	17.0884	17.0884	17.0884	228.65	17.0884	17.0884	17.0884	49.3199	17.0884	17.0884	17.0884	17.0884	17.0884	313.985	57.0739	17.0884	69.8411	363.716	546.949	350.911	17.0884	108.415	255.859	17.0884	17.0884	458.014	17.0884	17.0884
P02144	Myoglobin	MB	35.762	35.762	35.762	35.762	35.762	35.762	35.762	35.762	35.762	35.762	35.762	35.762	35.762	35.762	35.762	35.762	35.762	35.762	35.762	35.762	35.762	35.762	35.762	133.698	35.762	35.762	35.762	35.762	35.762	35.762	35.762	35.762	35.762	35.762	35.762	35.762	35.762	35.762	35.762	35.762	35.762	35.762	35.762	35.762	35.762	35.762
P02452	Collagen alpha-1(I) chain (Alpha-1 type I collagen)	COL1A1	6838.82	7744.47	966.002	1150.07	7272.32	23960.5	6036.99	33251.6	5893.74	19205.2	10240.6	5641.51	30460.8	7321.22	2130.7	4703.86	4469.32	3094.68	8255.48	2370.13	4390.35	3982.13	5793.7	3742	3790.9	5494.82	11200.6	7269.08	8122.84	2918.92	7179.37	10962.4	2058.59	13297.3	1244.86	2983.99	3113.94	7984.14	2352.48	51300.8	4255.38	2170.17	2958.03	2661.96	3116.69	28502.5
P02458	Collagen alpha-1(II) chain (Alpha-1 type II collagen) [Cleaved into: Collagen alpha-1(II) chain; Chondrocalcin]	COL2A1	1046.7	483.923	370.819	118.6	2274.32	1499.08	765.067	8100.58	43.8315	793.562	4064.72	346.947	1013.63	469.312	307.924	670.587	2339.29	43.8315	1552.12	43.8315	43.8315	43.8315	2200.99	300.753	43.8315	377.955	400.215	183.084	43.8315	329.504	2263.87	769.717	2711.97	781.069	419.981	797.145	2986.18	43.8315	522.293	1983.59	1793.84	442.468	419.886	856.536	2486.03	650.384
P02461	Collagen alpha-1(III) chain	COL3A1	633.849	588.356	185.193	501.808	354.29	851.436	847.747	2786.9	407.376	763.085	1893.75	581.064	1345.07	654.597	634.947	570.093	635.641	301.417	1114.62	405.676	575.119	412.381	723.723	385.691	513.26	630.079	795.495	318.301	871.099	514.52	993.72	570.102	431.216	1745.36	164.22	327.568	419.715	610.227	913.891	3522.63	345.161	250.511	386.266	677.624	636.951	3752.94
P02462	Collagen alpha-1(IV) chain [Cleaved into: Arresten]	COL4A1	577.606	554.159	549.95	405.95	456.474	586.893	701.451	375.475	391.378	1098.31	839.033	642.179	316.461	590.33	473.591	416.253	1169.05	252.966	1037.99	1176.17	558.712	935.879	287.647	506.056	416.607	1082.06	558.649	358.247	1246.49	501.107	214.211	421.121	204.72	336.599	174.708	385.744	174.973	367.913	2163.93	684.777	306.239	300.634	334.013	589.928	329.472	758.385
P02511	Alpha-crystallin B chain (Alpha(B)-crystallin) (Heat shock protein beta-5) (HspB5) (Re0l carcinoma antigen NY-REN-27) (Rosenthal fiber component)	CRYAB	135.37	185.086	181.518	428.463	73.5	159.6	185.552	128.355	117.365	158.484	17.3668	111.449	71.8883	291.036	304.062	17.3668	144.073	17.3668	373.733	328.713	17.3668	352.553	17.3668	17.3668	17.3668	87.3875	134.777	112.873	201.983	175.051	17.3668	17.3668	17.3668	17.3668	17.3668	17.3668	17.3668	17.3668	507.35	102.056	59.0297	17.3668	17.3668	251.818	17.3668	17.3668
P02545	Prelamin-A/C [Cleaved into: Lamin-A/C (70 kDa lamin) (Re0l carcinoma antigen NY-REN-32)]	LMNA	1309.53	1239.13	598.42	237.723	939.676	1442.34	491.49	1144.32	1702.64	917.529	947.335	1041.13	1214.91	1068.99	837.83	981.951	2309.06	584.188	1025.96	1440.8	1294.08	1072.84	593.289	679.564	1419.87	761.444	855.119	1024.96	1947.52	943.102	555.397	1138.17	1084.83	887.636	1898.65	958.27	1660.6	1234.36	953.765	720.876	1340.48	1013.16	1160.01	944.996	900.482	2982.35
P02549	Spectrin alpha chain, erythrocytic 1 (Erythroid alpha-spectrin)	SPTA1	71.9306	15.1467	15.1467	452.046	15.1467	78.9669	15.1467	101.79	15.1467	81.0955	76.2414	74.0599	15.1467	15.1467	15.1467	530.784	15.1467	81.6865	15.1467	15.1467	15.1467	15.1467	15.1467	15.1467	15.1467	15.1467	15.1467	15.1467	15.1467	15.1467	15.1467	371.815	15.1467	15.1467	15.1467	15.1467	15.1467	130.315	15.1467	15.1467	15.1467	15.1467	15.1467	182.467	15.1467	15.1467
P02647	Apolipoprotein A-I (Apo-AI) (ApoA-I) (Apolipoprotein A1) [Cleaved into: Proapolipoprotein A-I (ProapoA-I); Truncated apolipoprotein A-I (Apolipoprotein A-I(1-242))]	APOA1	360.862	760.436	303.072	565.807	487.442	627.49	574.572	947.463	67.204	952.987	347.629	340.478	58.0526	154.731	123.739	734.252	322.274	310.476	258.1	691.768	583.719	403.365	795.509	539.216	558.397	842.126	173.996	201.139	266.671	587.123	216.578	515.646	93.5929	1610.49	36.8915	1188.01	203.428	707.117	511.727	949.677	189.7	505.813	198.976	269.413	324.496	206.916
P02649	Apolipoprotein E (Apo-E)	APOE	73.543	137.752	34.8992	127.926	43.6195	132.379	60.5787	155.624	9.0496	121.331	107.097	89.2989	59.863	41.7417	44.9221	76.2535	108.446	29.843	151.484	278.038	462.159	110.516	164.908	58.7403	103.432	109.219	70.9203	27.7568	109.523	75.0639	86.6485	149.962	26.8956	125.692	59.3614	212.667	52.7651	169.523	146.583	165.529	32.3063	125.837	67.126	35.7549	65.0763	55.093
P02652	Apolipoprotein A-II (Apo-AII) (ApoA-II) (Apolipoprotein A2) [Cleaved into: Proapolipoprotein A-II (ProapoA-II); Truncated apolipoprotein A-II (Apolipoprotein A-II(1-76))]	APOA2	24.3065	24.3065	48.613	55.3629	24.3065	24.3065	55.1682	24.3065	24.3065	24.3065	24.3065	24.3065	24.3065	24.3065	24.3065	24.3065	24.3065	24.3065	24.3065	92.1622	140.492	24.3065	221.383	24.3065	24.3065	81.1615	24.3065	24.3065	24.3065	24.3065	84.84	24.3065	24.3065	24.3065	24.3065	24.3065	24.3065	24.3065	24.3065	24.3065	24.3065	185.611	24.3065	24.3065	84.054	24.3065
P02654	Apolipoprotein C-I (Apo-CI) (ApoC-I) (Apolipoprotein C1) [Cleaved into: Truncated apolipoprotein C-I]	APOC1	20.9635	20.9635	20.9635	20.9635	20.9635	20.9635	20.9635	102.078	20.9635	104.249	20.9635	20.9635	20.9635	20.9635	20.9635	20.9635	20.9635	20.9635	20.9635	147.721	361.579	20.9635	125.565	20.9635	20.9635	20.9635	20.9635	20.9635	20.9635	20.9635	20.9635	20.9635	20.9635	168.881	20.9635	127.99	20.9635	20.9635	20.9635	20.9635	20.9635	20.9635	20.9635	20.9635	20.9635	20.9635
P02656	Apolipoprotein C-III (Apo-CIII) (ApoC-III) (Apolipoprotein C3)	APOC3	94.8628	83.1943	8.43518	24.5136	91.8923	85.4057	41.7128	126.65	8.43518	151.456	103.234	24.7149	8.43518	8.43518	8.43518	41.8414	8.43518	29.6657	8.43518	123.307	718.33	60.1979	151.018	37.2886	50.6919	57.5109	8.43518	8.43518	64.8701	8.43518	28.7666	110.768	8.43518	258.115	26.4598	110.612	28.7999	147.398	76.1922	8.43518	8.43518	46.7146	53.2354	8.43518	35.0492	8.43518
P02671	Fibrinogen alpha chain [Cleaved into: Fibrinopeptide A; Fibrinogen alpha chain]	FGA	361.221	357.61	111.1	258.996	125.644	246.674	148.785	485.192	180.785	1016.23	305.646	397.091	28.9091	231.969	57.8181	384.614	281.952	219.926	155.045	549.5	383.363	262.961	247.674	115.819	354.846	260.387	115.473	117.21	400.166	133.197	118.424	2202.77	72.618	996.978	145.077	608.083	81.9644	3559.53	159.9	651.579	389.329	151.937	413.319	99.3515	159.536	126.524
P02675	Fibrinogen beta chain [Cleaved into: Fibrinopeptide B; Fibrinogen beta chain]	FGB	284.285	421.85	217.104	908.363	172.508	731.018	482.345	755.566	96.9213	1569.2	506.955	552.807	165.771	174.228	158.212	526.092	364.778	2693.77	254.457	643.651	2433.52	1224.91	869.276	475.938	466.802	621.217	699.623	304.19	309.714	548.355	538.722	3487.82	106.545	2881.13	136.456	1711.16	383.892	4150.24	662.11	1705.38	239.073	479.783	1466.18	266.211	187.591	347.209
P02679	Fibrinogen gamma chain	FGG	675.853	483.374	248.471	1905.31	326.642	1249.53	842.867	1449.71	119.797	2884.63	932.72	921.932	221.76	243.226	157.017	1579.66	416.621	5257.18	760.424	1521.34	7572.72	2226.13	1824.23	726.506	1654.66	911.015	1586.83	712.866	990.489	1119.88	1377.94	14612.5	146.792	6056.84	416.301	4009.15	880.431	22090.2	1312.04	2094.27	606.103	944.646	2913.21	418.282	355.218	393.409
P02730	Band 3 anion transport protein (Anion exchange protein 1) (AE 1) (Anion exchanger 1) (Solute carrier family 4 member 1) (CD antigen CD233)	SLC4A1	326.464	59.3288	16.3852	1123.52	169.97	535.213	188.524	536.397	62.3501	652.291	632.45	244.038	139.93	83.74	166.699	1203.74	1003.63	332.662	16.3852	16.3852	157.383	285.752	251.206	218.771	16.3852	298.368	103.898	16.3852	41.6638	16.3852	66.7768	1542.07	32.7704	55.6554	177.351	589.944	176.257	790.251	158.199	126.268	97.8292	16.3852	321.153	449.326	70.9325	16.3852
P02743	Serum amyloid P-component (SAP) (9.5S alpha-1-glycoprotein) [Cleaved into: Serum amyloid P-component(1-203)]	APCS	51.3587	76.037	10.1403	52.581	56.7429	250.028	67.2161	566.205	34.146	232.35	393.671	151.271	54.5499	81.6857	10.1403	171.115	10.1403	10.1403	136	126.771	10.1403	182.471	56.9865	34.5677	10.1403	51.3244	101.986	22.5922	221.662	154.174	151.329	179.013	10.1403	165.944	94.5731	80.0861	113.027	241.815	746.08	88.0147	56.7772	45.7108	53.6323	112.757	33.6728	98.3927
P02745	Complement C1q subcomponent subunit A	C1QA	38.5434	38.5434	38.5434	38.5434	38.5434	38.5434	38.5434	38.5434	38.5434	38.5434	38.5434	38.5434	38.5434	38.5434	38.5434	38.5434	38.5434	38.5434	38.5434	38.5434	38.5434	38.5434	38.5434	38.5434	38.5434	99.0931	38.5434	38.5434	38.5434	38.5434	38.5434	38.5434	38.5434	38.5434	38.5434	38.5434	38.5434	38.5434	38.5434	38.5434	38.5434	38.5434	38.5434	38.5434	38.5434	38.5434
P02746	Complement C1q subcomponent subunit B	C1QB	52.6112	13.0952	13.0952	65.4373	47.111	13.0952	73.7712	100.715	13.0952	144.239	13.0952	55.649	13.0952	13.0952	13.0952	60.8643	13.0952	13.0952	13.0952	13.0952	179.721	13.0952	57.5149	53.858	13.0952	93.0366	13.0952	26.9485	13.0952	13.0952	92.1526	92.0826	13.0952	211.395	34.1169	266.703	34.2252	13.0952	142.434	141.828	34.0624	183.119	63.4718	59.956	58.2407	13.0952
P02747	Complement C1q subcomponent subunit C	C1QC	68.6331	93.6509	67.6627	68.2329	82.5038	32.4659	79.3369	107.046	74.8921	131.592	92.3201	59.8652	115.734	111.543	13.0152	59.7455	52.1759	69.7154	63.8598	221.417	317.009	83.637	146.957	69.031	56.3338	165.692	130.714	53.823	89.4507	83.5688	175.249	57.5653	36.8242	203.179	98.794	451.094	76.3311	64.1644	98.2466	146.564	51.5826	294.07	181.783	38.745	139.863	40.9096
P02748	Complement component C9 [Cleaved into: Complement component C9a; Complement component C9b]	C9	10.8422	10.8422	10.8422	10.8422	10.8422	76.2522	60.9905	10.8422	10.8422	33.7663	10.8422	10.8422	10.8422	10.8422	10.8422	10.8422	10.8422	10.8422	10.8422	10.8422	10.8422	10.8422	34.1191	10.8422	97.5852	10.8422	10.8422	10.8422	79.7108	10.8422	51.7937	10.8422	10.8422	148.979	10.8422	118.462	10.8422	10.8422	146.311	84.9	10.8422	61.4239	10.8422	10.8422	10.8422	10.8422
P02749	Beta-2-glycoprotein 1 (APC inhibitor) (Activated protein C-binding protein) (Anticardiolipin cofactor) (Apolipoprotein H) (Apo-H) (Beta-2-glycoprotein I) (B2GPI) (Beta(2)GPI)	APOH	15.3983	101.588	15.3983	15.3983	15.3983	87.0455	15.3983	15.3983	15.3983	15.3983	15.3983	15.3983	42.7803	15.3983	15.3983	15.3983	98.6319	122.603	15.3983	197.803	371.408	87.3273	15.3983	57.983	93.0113	15.3983	148.063	15.3983	143.602	15.3983	15.3983	97.7189	94.4446	86.7724	15.3983	309.681	15.3983	15.3983	106.005	270.805	62.4539	74.2429	15.3983	15.3983	15.3983	84.2455
P02750	Leucine-rich alpha-2-glycoprotein (LRG)	LRG1	62.2839	182.022	21.8062	21.8062	21.8062	359.999	166.064	129.222	21.8062	265.786	21.8062	337.297	45.5024	46.3212	107.807	86.7745	245.958	97.9016	137.999	222.908	384.057	123.152	270.445	153.652	186.746	62.8987	236.516	79.6524	132.664	259.82	139.376	107.775	21.8062	457.815	312.495	704.707	134.805	168.524	229.235	293.944	101.743	504.842	219.003	48.7782	21.8062	43.6123
P02751	Fibronectin (FN) (Cold-insoluble globulin) (CIG) [Cleaved into: A0stellin; Ugl-Y1; Ugl-Y2; Ugl-Y3]	FN1	604.335	508.06	469.331	1108.42	445.905	452.749	1022.67	799.802	882.245	1115.1	1124.7	755.34	586.92	804.362	1616.41	683.886	1025.25	2359.33	4054.52	7799.23	3378.06	3174.39	1533.02	619.359	4993.88	5100.37	1998.06	4438.94	8158.38	2090.42	8389.05	1086.13	380.167	11002.3	637.774	21947.9	1813.08	3148.22	2085.66	12365.2	1066.81	4870.84	944.116	498.918	2284.36	4498.56
P02753	Retinol-binding protein 4 (Plasma retinol-binding protein) (PRBP) (RBP) [Cleaved into: Plasma retinol-binding protein(1-182); Plasma retinol-binding protein(1-181); Plasma retinol-binding protein(1-179); Plasma retinol-binding protein(1-176)]	RBP4	10.1068	10.1068	10.1068	10.1068	10.1068	10.1068	10.1068	10.1068	10.1068	10.1068	10.1068	10.1068	10.1068	10.1068	10.1068	10.1068	10.1068	10.1068	10.1068	10.1068	10.1068	10.1068	10.1068	10.1068	10.1068	10.1068	10.1068	10.1068	10.1068	10.1068	10.1068	10.1068	10.1068	10.1068	10.1068	10.1068	10.1068	10.1068	10.1068	10.1068	10.1068	10.1068	10.1068	10.1068	10.1068	10.1068
P02760	Protein AMBP [Cleaved into: Alpha-1-microglobulin (Protein HC) (Alpha-1 microglycoprotein) (Complex-forming glycoprotein heterogeneous in charge); Inter-alpha-trypsin inhibitor light chain (ITI-LC) (Bikunin) (EDC1) (HI-30) (Uronic-acid-rich protein); Trypstatin]	AMBP	72.7533	76.3556	32.371	41.9632	12.9958	12.9958	149.926	12.9958	12.9958	71.5679	12.9958	12.9958	12.9958	12.9958	12.9958	12.9958	12.9958	12.9958	12.9958	90.8812	12.9958	85.7862	12.9958	12.9958	12.9958	96.4758	34.1348	12.9958	67.1502	12.9958	12.9958	12.9958	12.9958	257.405	12.9958	76.0986	12.9958	12.9958	12.9958	89.1893	12.9958	12.9958	12.9958	12.9958	12.9958	12.9958
P02763	Alpha-1-acid glycoprotein 1 (AGP 1) (Orosomucoid-1) (OMD 1)	ORM1	112.857	403.262	64.7488	92.4825	105.185	790.43	474.437	142.46	16.1593	689.896	81.0462	1012.53	16.1593	95.6637	80.3651	129.358	178.749	215.115	99.8703	544.053	456.108	268.945	485.095	458.828	213.056	201.279	484.043	479.226	186.776	781.283	300.912	228.28	54.9039	1659.5	154.452	2468.33	115.135	255.144	657.178	599.2	93.289	1370.36	322.557	278.919	64.4979	77.289
P02765	Alpha-2-HS-glycoprotein (Alpha-2-Z-globulin) (Ba-alpha-2-glycoprotein) (Fetuin-A) [Cleaved into: Alpha-2-HS-glycoprotein chain A; Alpha-2-HS-glycoprotein chain B]	AHSG	72.81	199.347	15.0789	55.0326	15.0789	177.208	71.7458	168.897	15.0789	115.829	108.894	15.0789	78.2741	15.0789	15.0789	96.1566	15.0789	77.9906	15.0789	195.649	193.605	102.845	196.318	69.3807	53.2538	65.9418	69.3248	58.5664	83.1658	41.8175	135.035	110.683	15.0789	447.056	15.0789	125.624	49.1511	204.017	69.0358	127.235	50.6822	15.0789	62.2309	15.0789	86.3541	15.0789
P02766	Transthyretin (ATTR) (Prealbumin) (TBPA)	TTR	40.3914	485.972	121.881	196.029	189.264	221.426	130.945	300.655	40.3914	198.871	165.551	140.974	183.556	109.629	40.3914	204.536	262.112	143.428	40.3914	351.084	1191.6	246.302	184.625	324.848	40.3914	267.921	181.771	179.003	253.079	159.902	175.621	347.504	98.9094	1394.38	40.3914	645.333	214.475	191.296	264.559	261.461	40.3914	352.158	363.634	110.612	232.632	148.623
P02768	Serum albumin	ALB	46.618	105.879	108.198	133.114	57.3149	116.861	338.826	93.78	69.0506	151.21	6.61445	6.61445	6.61445	94.9606	185.126	124.244	6.61445	47.9568	386.191	113.502	34.7393	33.4883	38.1496	398.612	106.726	565.26	14.2761	59.1114	25.469	125.678	114.371	27.3245	13.2289	74.8155	33.2302	109.133	153.336	153.993	6.61445	205.855	22.3996	53.5982	65.7837	86.472	27.2373	81.5482
P02774	Vitamin D-binding protein (DBP) (VDB) (Gc protein-derived macrophage activating factor) (Gc-MAF) (GcMAF) (Gc-globulin) (Group-specific component) (Gc) (Vitamin D-binding protein-macrophage activating factor) (DBP-maf)	GC	3.1326	97.564	67.1164	3.1326	49.6319	86.7765	71.5525	54.6733	3.1326	150.998	3.1326	37.9308	3.1326	3.1326	3.1326	48.5925	3.1326	78.1102	10.8674	122.231	40.9501	124.837	3.1326	90.3313	46.2572	64.0763	66.8637	69.3646	3.1326	80.1423	27.7918	26.3632	3.1326	600.008	3.1326	178.663	23.4464	103.568	57.1343	107.636	6.26519	112.613	3.1326	50.3666	16.9178	44.4929
P02786	Transferrin receptor protein 1 (TR) (TfR) (TfR1) (Trfr) (T9) (p90) (CD antigen CD71) [Cleaved into: Transferrin receptor protein 1, serum form (sTfR)]	TFRC	22.7383	418.355	279.037	202.094	22.7383	22.7383	319.805	22.7383	22.7383	200.909	22.7383	22.7383	266.182	172.8	937.421	22.7383	775.266	1183.72	22.7383	22.7383	1199.46	194.937	354.156	97.6411	1881.15	130.324	199.812	731.851	61.7552	229.083	417.54	22.7383	498.022	22.7383	22.7383	305.705	884.026	22.7383	22.7383	100.237	22.7383	393.133	734.485	374.934	201.508	22.7383
P02787	Serotransferrin (Transferrin) (Beta-1 metal-binding globulin) (Siderophilin)	TF	421.309	3284.15	531.395	518.381	588.303	1351.45	909.023	1374.2	260.593	2920.7	510.994	767.006	291.331	330.249	880.741	865.726	171.382	1144.54	1233.74	1595.76	1286.96	787.008	1564.8	1053.79	1443.25	1449.22	633.36	1048.76	1099.53	753.709	982.863	1068.16	266.334	4344.85	138.517	3636.74	1038.95	2757.28	1660.08	2689.65	502.302	1745.84	747.478	571.928	399.863	532.17
P02788	Lactotransferrin (Lactoferrin) (EC 3.4.21.-) (Growth-inhibiting protein 12) (Talalactoferrin) [Cleaved into: Lactoferricin-H (Lfcin-H); Kaliocin-1; Lactoferroxin-A; Lactoferroxin-B; Lactoferroxin-C]	LTF	45.2181	45.2181	212.571	271.143	45.2181	45.2181	6014.17	45.2181	45.2181	45.2181	45.2181	1522.11	45.2181	45.2181	509.357	96.4523	45.2181	151.344	139.732	1101.24	3243.56	45.2181	613.435	1417.29	689.905	395.612	3951.15	470.327	45.2181	3694.18	528.37	513.164	45.2181	679.094	45.2181	589.444	623.001	613.447	143.696	287.994	45.2181	1278.28	1285.34	45.2181	183.314	45.2181
P02790	Hemopexin (Beta-1B-glycoprotein)	HPX	416.902	1719.73	410.412	564.569	674.308	2080.67	1133.19	1243.89	124.015	2303.31	728.147	974.228	741.715	525.257	746.615	767.96	1344.7	479.154	838.495	1536.86	3606.05	940.151	1459	1189.31	1033.71	1074.79	889.668	946.477	1151.46	737.817	1530.47	881.437	803.1	3163.56	665.875	3149.24	639.506	1148.59	1164.25	2014.83	653.438	2601.59	816.852	582.363	738.732	599.64
P02792	Ferritin light chain (Ferritin L subunit)	FTL	124.623	200.987	678.847	320.909	321.421	283.669	2359.35	141.223	284.783	55.9684	202.115	700.432	111.937	294.159	215.674	435.002	584.492	481.984	608.842	1443.35	319.591	966.279	148.702	1588.79	466.262	1941.81	1009.46	998.938	430.749	750.307	3447.78	786.51	274.93	1027.92	476.649	16439.3	369.789	638.186	323.685	1202.38	694.707	3544.77	262.508	278.873	491.193	5302.91
P02794	Ferritin heavy chain (Ferritin H subunit) (EC 1.16.3.1) (Cell proliferation-inducing gene 15 protein) [Cleaved into: Ferritin heavy chain, N-termi0lly processed]	FTH1	13.4089	13.4089	155.725	53.3634	70.5241	13.4089	378.547	13.4089	13.4089	13.4089	13.4089	163.058	13.4089	149.778	13.4089	86.7955	158.962	84.586	428.212	333.474	84.3116	150.564	72.5057	305.103	84.5132	220.281	393.037	204.096	106.199	219.714	1091.52	383.872	86.5943	124.509	180.266	1156.75	229.627	13.4089	13.4089	221.038	123.174	377.439	89.3495	13.4089	172.704	420.558
P03886	0DH-ubiquinone oxidoreductase chain 1 (EC 7.1.1.2) (0DH dehydroge0se subunit 1)	MT-ND1	284.109	277.995	98.2408	199.414	271.612	435.945	32.6045	32.6045	203.227	355.474	32.6045	487.233	32.6045	190.796	206.646	398.277	32.6045	375.794	32.6045	32.6045	32.6045	175.002	32.6045	226.447	354.596	233.092	32.6045	32.6045	32.6045	32.6045	65.2089	32.6045	32.6045	208.31	32.6045	32.6045	32.6045	32.6045	32.6045	438.959	206.593	32.6045	32.6045	135.057	90.0113	367.066
P03897	0DH-ubiquinone oxidoreductase chain 3 (EC 7.1.1.2) (0DH dehydroge0se subunit 3)	MT-ND3	176.326	176.326	176.326	176.326	176.326	176.326	176.326	176.326	176.326	176.326	176.326	176.326	176.326	176.326	176.326	176.326	176.326	176.326	176.326	176.326	176.326	176.326	176.326	176.326	176.326	176.326	176.326	176.326	176.326	176.326	176.326	176.326	176.326	176.326	176.326	176.326	176.326	176.326	176.326	176.326	176.326	176.326	176.326	176.326	176.326	176.326
P03952	Plasma kallikrein (EC 3.4.21.34) (Fletcher factor) (Kininogenin) (Plasma prekallikrein) (PKK) [Cleaved into: Plasma kallikrein heavy chain; Plasma kallikrein light chain]	KLKB1	17.8733	17.8733	17.8733	79.023	17.8733	17.8733	17.8733	17.8733	17.8733	17.8733	17.8733	17.8733	17.8733	17.8733	17.8733	17.8733	17.8733	17.8733	17.8733	62.2326	111.753	17.8733	17.8733	17.8733	17.8733	17.8733	17.8733	17.8733	17.8733	17.8733	17.8733	17.8733	17.8733	219.366	17.8733	87.8491	17.8733	17.8733	55.4903	17.8733	17.8733	35.7466	17.8733	17.8733	17.8733	17.8733
P04003	C4b-binding protein alpha chain (C4bp) (Proline-rich protein) (PRP)	C4BPA	61.7674	92.3905	14.4077	134.237	14.4077	104.953	14.4077	59.7376	14.4077	165.916	40.8417	63.9614	77.0782	14.4077	14.4077	14.4077	101.135	96.184	56.8224	187.492	195.602	76.5371	69.1943	104.501	91.956	65.559	14.4077	51.8563	75.3511	14.4077	14.4077	391.913	14.4077	257.742	14.4077	162.966	80.4821	206.247	167.537	138.949	14.4077	14.4077	106.521	14.4077	14.4077	38.8289
P04004	Vitronectin (VN) (S-protein) (Serum-spreading factor) (V75) [Cleaved into: Vitronectin V65 subunit; Vitronectin V10 subunit; Somatomedin-B]	VTN	470.332	375.579	151.784	999.09	246.784	682.993	379.481	557.371	343.377	850.781	613.399	460.314	440.103	240.577	129.229	358.949	538.544	434.875	61.4184	606.431	1896.31	534.847	479.966	274.75	563.011	859.212	577.868	291.565	447.438	501.684	1402.76	274.808	61.4184	694.39	482.356	2134.87	268.025	362.432	889.93	718.138	318.902	816.415	1302.1	317.967	230.408	501.848
P04040	Catalase (EC 1.11.1.6)	CAT	408.449	271.441	77.6972	354.782	304.314	272.005	217.388	515.015	174.389	288.106	702.096	349.581	346.327	132.07	91.4384	671.891	438.741	166.257	144.392	190.354	252.859	327.19	244.784	235.372	150.152	191.228	321.375	335.046	270.956	209.585	276.806	421.042	84.9773	178.907	307.313	246.611	257.733	449.901	121.258	143.292	185.754	250.867	296.426	312.077	197.765	114.872
P04062	Glucosylceramidase (EC 3.2.1.45) (Acid beta-glucosidase) (Alglucerase) (Beta-glucocerebrosidase) (Beta-GC) (D-glucosyl-N-acylsphingosine glucohydrolase) (Imiglucerase)	GBA	16.4242	16.4242	16.4242	57.0416	16.4242	16.4242	16.4242	16.4242	16.4242	16.4242	16.4242	16.4242	16.4242	16.4242	16.4242	16.4242	16.4242	16.4242	16.4242	16.4242	16.4242	16.4242	16.4242	16.4242	16.4242	57.8837	16.4242	16.4242	16.4242	16.4242	16.4242	16.4242	16.4242	16.4242	16.4242	16.4242	16.4242	16.4242	16.4242	16.4242	16.4242	16.4242	16.4242	16.4242	16.4242	16.4242
P04066	Tissue alpha-L-fucosidase (EC 3.2.1.51) (Alpha-L-fucosidase I) (Alpha-L-fucoside fucohydrolase 1) (Alpha-L-fucosidase 1)	FUCA1	62.8822	430.954	265.813	161.709	114.244	165.786	64.5781	126.78	51.6647	16.0274	115.839	16.0274	62.1811	155.171	16.0274	219.633	59.5777	16.0274	16.0274	16.0274	64.0155	16.0274	43.7373	84.6762	16.0274	283.895	52.6322	56.7133	68.7403	16.0274	16.0274	16.0274	32.0547	16.0274	81.0971	16.0274	16.0274	16.0274	16.0274	16.0274	16.0274	53.0104	275.588	344.47	244.149	16.0274
P04075	Fructose-bisphosphate aldolase A (EC 4.1.2.13) (Lung cancer antigen NY-LU-1) (Muscle-type aldolase)	ALDOA	238.574	118.268	540.038	470.413	153.396	215.866	331.984	143.715	165.89	191.174	161.53	133.043	147.779	254.43	141.296	129.878	44.7333	290.745	538.828	259.984	262.68	238.16	753.933	326.674	340.286	354.227	243.56	345.745	113.801	344.09	1058.95	456.101	300.487	181.967	382.147	374.791	251.109	89.4666	238.035	215.467	315.435	636.485	517.571	391.028	325.131	123.77
P04080	Cystatin-B (CPI-B) (Liver thiol protei0se inhibitor) (Stefin-B)	CSTB	125.811	226.381	471.09	429.732	126.847	152.734	738.917	164.237	94.8137	160.178	214.07	136.999	199.322	198.128	173.716	157.535	231.136	396.541	257.727	327.54	288.753	236.729	348.597	381.098	285.055	495.095	383.286	698.86	160.623	311.293	847.206	303.8	420.748	205.97	419.853	462.554	466.515	419.43	367.832	226.999	297.945	771.563	580.948	447.425	301.143	253.147
P04083	Annexin A1 (Annexin I) (Annexin-1) (Calpactin II) (Calpactin-2) (Chromobindin-9) (Lipocortin I) (Phospholipase A2 inhibitory protein) (p35)	ANXA1	248.88	173.787	367.044	239.81	257.944	256.868	595.531	542.28	105.451	273.207	410.34	452.203	237.163	184.59	104.476	240.967	148.641	237.365	360.778	908.111	287.65	318.858	284.381	550.056	191.489	555.509	1158.26	167.487	257.679	871.963	289.3	486.051	150.585	468.021	305.137	344.126	234.925	491.913	666.115	426.254	216.666	1670.23	478.761	237.982	264.563	540.696
P04114	Apolipoprotein B-100 (Apo B-100) [Cleaved into: Apolipoprotein B-48 (Apo B-48)]	APOB	6.69657	6.69657	31.8731	47.1993	38.1182	6.69657	6.69657	6.69657	6.69657	62.6184	39.5795	6.69657	6.69657	6.69657	6.69657	35.8757	6.69657	6.69657	6.69657	50.9523	374.923	6.69657	83.508	23.139	6.69657	38.5778	32.6045	6.69657	6.69657	17.6803	23.192	28.8377	6.69657	161.595	6.69657	114.844	6.69657	6.69657	6.69657	58.7097	6.69657	6.69657	6.69657	6.69657	6.69657	6.69657
P04155	Trefoil factor 1 (Breast cancer estrogen-inducible protein) (PNR-2) (Polypeptide P1.A) (hP1.A) (Protein pS2)	TFF1	7.24156	7.24156	7.24156	7.24156	7.24156	7.24156	7.24156	7.24156	7.24156	7.24156	7.24156	7.24156	7.24156	21.2312	7.24156	7.24156	7.24156	7.24156	7.24156	7.24156	7.24156	7.24156	7.24156	7.24156	7.24156	7.24156	7.24156	7.24156	7.24156	7.24156	7.24156	7.24156	83.9111	27.8305	7.24156	7.24156	7.24156	71.6461	7.24156	7.24156	28.4426	7.24156	7.24156	91.2837	7.24156	7.24156
P04156	Major prion protein (PrP) (ASCR) (PrP27-30) (PrP33-35C) (CD antigen CD230)	PRNP	18.605	18.605	37.21	18.605	18.605	18.605	18.605	18.605	18.605	18.605	18.605	18.605	18.605	18.605	18.605	18.605	18.605	18.605	18.605	58.2541	18.605	18.605	18.605	18.605	18.605	18.605	18.605	18.605	18.605	18.605	18.605	18.605	18.605	18.605	18.605	18.605	18.605	18.605	18.605	18.605	18.605	18.605	18.605	18.605	18.605	18.605
P04179	Superoxide dismutase [Mn], mitochondrial (EC 1.15.1.1)	SOD2	369.969	256.817	1067.85	1359.42	320.798	641.374	1581.63	506.896	290.194	453.381	434.866	855.63	397.731	422.592	336.839	420.3	322.352	438.713	553.308	611.701	696.981	882.911	587.276	2302.51	1282.12	1382.6	2148.71	924.115	529.359	2469.06	1484.05	1231.88	655.521	1338.94	451.629	971.787	923.088	743.134	554.51	1226.98	1290.75	1890.71	1113.7	367.877	867.989	804.279
P04181	Ornithine aminotransferase, mitochondrial (EC 2.6.1.13) (Ornithine delta-aminotransferase) (Ornithine--oxo-acid aminotransferase) [Cleaved into: Ornithine aminotransferase, hepatic form; Ornithine aminotransferase, re0l form]	OAT	448.285	14.6547	79.3515	194.202	1246.25	14.6547	90.6628	364.216	14.6547	642.603	389.233	239.687	14.6547	14.6547	78.421	1193.1	63.2663	409.03	117.921	14.6547	62.8066	14.6547	72.3553	68.8701	221.705	76.8757	14.6547	120.682	115.368	72.1982	67.0772	14.6547	14.6547	14.6547	14.6547	14.6547	84.3371	247.02	14.6547	14.6547	14.6547	14.6547	82.6775	75.1997	14.6547	92.527
P04196	Histidine-rich glycoprotein (Histidine-proline-rich glycoprotein) (HPRG)	HRG	28.7777	49.1312	13.6776	13.6776	13.6776	65.4828	59.4039	52.251	13.6776	200.94	13.6776	85.3219	13.6776	27.3552	13.6776	74.9792	13.6776	54.4502	61.6237	134.202	61.5345	78.4369	39.5146	56.4486	94.7657	67.2827	40.4825	60.2117	66.6837	13.6776	13.6776	160.674	13.6776	178.322	13.6776	181.913	13.6776	118.241	13.6776	171.43	57.7877	84.9885	13.6776	13.6776	13.6776	77.3659
P04216	Thy-1 membrane glycoprotein (CDw90) (Thy-1 antigen) (CD antigen CD90)	THY1	45.9467	21.6255	317.56	115.058	21.6255	21.6255	281.483	21.6255	21.6255	70.8101	99.8706	21.6255	84.1645	21.6255	21.6255	43.251	302.36	114.428	21.6255	466.782	302.364	21.6255	123.952	169.771	197.422	469.547	479.462	21.6255	360.799	551.211	95.0359	81.1773	134.415	145.953	21.6255	21.6255	192.185	57.8406	306.215	239.831	122.037	223.904	153.561	21.6255	267.068	113.025
P04217	Alpha-1B-glycoprotein (Alpha-1-B glycoprotein)	A1BG	80.8623	223.647	41.9922	82.1124	13.8953	186.737	134.397	100.018	13.8953	206.56	13.8953	118.21	106.784	64.7511	72.9631	110.615	115.89	67.3641	49.9779	217.015	138.327	101.272	164.724	119.02	85.4013	130.478	88.7252	50.239	139.445	103.836	102.97	57.8355	52.1825	426.099	13.8953	350.195	40.8282	98.8013	253.104	279.308	30.6951	193.729	64.442	75.5867	75.9563	88.4146
P04233	HLA class II histocompatibility antigen gamma chain (HLA-DR antigens-associated invariant chain) (Ia antigen-associated invariant chain) (Ii) (p33) (CD antigen CD74)	CD74	151.31	6.93997	122.688	354.196	56.2593	6.93997	181.671	71.45	6.93997	69.9124	142.033	123.278	64.4383	6.93997	6.93997	57.9886	6.93997	6.93997	6.93997	6.93997	6.93997	6.93997	65.2845	83.4169	76.9459	146.601	65.6565	13.8799	6.93997	72.2495	47.4427	22.3791	53.9345	78.0701	140.007	73.3057	62.8193	6.93997	6.93997	26.1281	138.834	369.276	198.498	83.5172	1019.77	38.1022
P04264	Keratin, type II cytoskeletal 1 (67 kDa cytokeratin) (Cytokeratin-1) (CK-1) (Hair alpha protein) (Keratin-1) (K1) (Type-II keratin Kb1)	KRT1	1665.82	827.122	185.738	911.412	293.644	3038.69	307.694	22.7015	816.488	2272.83	632.206	269.691	45.4031	471.658	413.174	653.874	989.031	392.514	458.63	259.499	885.196	405.785	158.855	1048.73	567.046	540.693	592.433	988.119	748.761	271.016	60.447	1276.75	583.047	178.474	22.7015	125.685	306.675	1173.06	22.7015	690.789	212.172	147.762	232.342	370.555	167.725	916.077
P04271	Protein S100-B (S-100 protein beta chain) (S-100 protein subunit beta) (S100 calcium-binding protein B)	S100B	9.03963	16.9231	49.1697	45.2311	3.82495	37.5789	34.8422	3.82495	9.91578	3.82495	23.6716	3.82495	23.1464	12.0488	50.2655	3.82495	3.82495	3.82495	318.328	24.4029	3.82495	3.82495	3.82495	33.6645	3.82495	15.1906	41.6127	3.82495	3.82495	82.3442	3.82495	3.82495	3.82495	3.82495	3.82495	3.82495	3.82495	3.82495	52.4603	46.1079	3.82495	7.64989	3.82495	77.7336	3.82495	3.82495
P04275	von Willebrand factor (vWF) [Cleaved into: von Willebrand antigen 2 (von Willebrand antigen II)]	VWF	65.964	80.5653	69.0375	129.282	12.6322	63.2137	12.6322	128.26	12.6322	134.299	125.839	52.4674	12.6322	12.6322	12.6322	12.6322	109.858	12.6322	12.6322	158.106	55.257	71.52	85.217	30.3099	12.6322	123.201	112.685	12.6322	12.6322	110.359	12.6322	76.1075	12.6322	31.3977	12.6322	51.715	52.0539	167.362	164.318	12.6322	60.0303	12.6322	12.6322	12.6322	63.5924	12.6322
P04350	Tubulin beta-4A chain (Tubulin 5 beta) (Tubulin beta-4 chain)	TUBB4A	3885.19	2885.17	2305.81	2840.18	3117.95	3812.99	2111.71	2759.84	5953.98	2412.4	3476.16	6710.74	2161	2263.07	1771.51	3088.47	5981.44	7226.37	2803.1	5158.33	7345.41	5198.67	3157.85	2586.31	4890.41	3562.36	4118.25	4312.76	4446.46	5616.63	3782.23	2451.72	4364.36	5673.34	3663.9	5173.53	2314.24	1959.32	4618.98	4407.15	4977.42	4767.68	2701.74	3773.05	4981.75	4905.11
P04406	Glyceraldehyde-3-phosphate dehydroge0se (GAPDH) (EC 1.2.1.12) (Peptidyl-cysteine S-nitrosylase GAPDH) (EC 2.6.99.-)	GAPDH	633.604	493.034	852.144	677.573	635.161	430.681	582.009	679.418	501.248	431.489	612.406	714.653	523.188	576.673	271.799	465.013	362.522	1120.01	480.04	848.95	805.782	546.636	2061.65	750.589	541.335	640.21	814.731	1257.85	560.309	947.855	2546.65	708.242	635.906	828.221	1090.21	1115.17	536.641	230.425	510.242	624.51	792.335	1586.3	1160.55	853.326	944.762	324.791
P04424	Argininosucci0te lyase (ASAL) (EC 4.3.2.1) (Arginosucci0se)	ASL	122.39	26.8843	225.424	194.727	101.296	114.538	26.8843	26.8843	53.7687	84.1925	97.1318	101.184	26.8843	129.503	26.8843	26.8843	26.8843	26.8843	26.8843	26.8843	26.8843	26.8843	124.33	160.491	96.4465	113.878	26.8843	130.878	26.8843	26.8843	92.7722	313.418	26.8843	26.8843	152.404	26.8843	124.009	26.8843	26.8843	26.8843	156.145	26.8843	127.93	26.8843	109.949	26.8843
P04439	HLA class I histocompatibility antigen, A-3 alpha chain (MHC class I antigen A*3)	HLA-A-1A03	22.7019	22.7019	22.7019	22.7019	22.7019	22.7019	22.7019	22.7019	22.7019	22.7019	22.7019	22.7019	22.7019	22.7019	22.7019	22.7019	22.7019	22.7019	22.7019	22.7019	22.7019	22.7019	22.7019	22.7019	22.7019	62.6949	22.7019	22.7019	22.7019	22.7019	22.7019	22.7019	22.7019	22.7019	22.7019	22.7019	22.7019	22.7019	22.7019	22.7019	22.7019	22.7019	22.7019	22.7019	22.7019	22.7019
P04440	HLA class II histocompatibility antigen, DP beta 1 chain (HLA class II histocompatibility antigen, DP(W4) beta chain) (MHC class II antigen DPB1)	HLA-DPB1	3.98e-05	3.98e-05	3.98e-05	3.98e-05	3.98e-05	3.98e-05	3.98e-05	3.98e-05	3.98e-05	3.98e-05	3.98e-05	3.98e-05	34.8182	3.98e-05	3.98e-05	3.98e-05	3.98e-05	3.98e-05	3.98e-05	3.98e-05	3.98e-05	3.98e-05	3.98e-05	3.98e-05	3.98e-05	15.2739	3.98e-05	3.98e-05	3.98e-05	134.781	3.98e-05	3.98e-05	3.98e-05	3.98e-05	3.98e-05	3.98e-05	3.98e-05	3.98e-05	3.98e-05	3.98e-05	3.98e-05	76.3537	3.98e-05	3.98e-05	73.2647	3.98e-05
P04632	Calpain small subunit 1 (CSS1) (Calcium-activated neutral protei0se small subunit) (CANP small subunit) (Calcium-dependent protease small subunit) (CDPS) (Calcium-dependent protease small subunit 1) (Calpain regulatory subunit)	CAPNS1	677.366	369.432	506.519	423.335	1190.98	365.741	909.807	512.682	592.113	732.37	314.483	1670.18	436.765	895.288	1817.26	1155.64	388.723	746.499	1032.36	389.727	471.594	526.845	670.468	588.654	610.451	1052.69	290.298	888.938	629.158	279.493	562.068	548.664	218.767	458.016	92.6274	641.405	552.429	741.957	517.08	786.827	515.386	770.445	566.285	349.079	637.101	1353.18
P04746	Pancreatic alpha-amylase (PA) (EC 3.2.1.1) (1,4-alpha-D-glucan glucanohydrolase)	AMY2A	10.8853	124.363	10.8853	10.8853	307.168	10.8853	10.8853	506.567	10.8853	10.8853	742.315	10.8853	10.8853	10.8853	10.8853	770.813	10.8853	10.8853	10.8853	10.8853	52.5934	10.8853	10.8853	10.8853	10.8853	10.8853	10.8853	10.8853	10.8853	10.8853	10.8853	10.8853	52.383	10.8853	10.8853	10.8853	10.8853	10.8853	10.8853	10.8853	10.8853	10.8853	10.8853	10.8853	10.8853	10.8853
P04792	Heat shock protein beta-1 (HspB1) (28 kDa heat shock protein) (Estrogen-regulated 24 kDa protein) (Heat shock 27 kDa protein) (HSP 27) (Stress-responsive protein 27) (SRP27)	HSPB1	1143.88	2470.92	992.483	582.258	587.4	1487.98	1772.32	1302.38	2092.81	1043.26	1891.31	2512.72	1513.75	1692.68	2855.56	1017.4	14571.3	1418.11	4460.47	6750.25	2270.19	3305.68	960.2	569.593	2412.82	1213.11	1168.01	1961.11	3994.85	1332.2	508.833	1681.95	574.112	754.279	755.442	960.882	683.657	1443.98	8766.02	1571.6	850.407	1376.85	798.777	1375.56	441.554	2411.58
P04839	Cytochrome b-245 heavy chain (EC 1.-.-.-) (CGD91-phox) (Cytochrome b(558) subunit beta) (Cytochrome b558 subunit beta) (Heme-binding membrane glycoprotein gp91phox) (0DPH oxidase 2) (Neutrophil cytochrome b 91 kDa polypeptide) (Superoxide-generating 0DPH oxidase heavy chain subunit) (gp91-1) (gp91-phox) (p22 phagocyte B-cytochrome)	CYBB	23.0368	23.0368	23.0368	23.0368	23.0368	23.0368	338.858	23.0368	23.0368	23.0368	23.0368	23.0368	23.0368	23.0368	23.0368	23.0368	23.0368	23.0368	23.0368	23.0368	23.0368	23.0368	23.0368	86.3203	23.0368	159.918	23.0368	23.0368	23.0368	71.8523	23.0368	23.0368	23.0368	23.0368	23.0368	23.0368	23.0368	23.0368	23.0368	23.0368	23.0368	46.9609	23.0368	23.0368	46.0736	23.0368
P04843	Dolichyl-diphosphooligosaccharide--protein glycosyltransferase subunit 1 (Dolichyl-diphosphooligosaccharide--protein glycosyltransferase 67 kDa subunit) (Ribophorin I) (RPN-I) (Ribophorin-1)	RPN1	397.743	575.573	730.794	601.197	369.569	302.001	497.264	325.438	486.186	206.928	286.582	334.123	554.2	408.076	470.256	424.054	378.04	941.125	238.115	263.685	639.75	419.5	464.668	623.828	705.937	630.802	810.273	562.295	435.251	957.56	289.762	333.355	770.182	413.036	496.551	528.967	459.68	530.606	195.012	446.877	701.233	679.439	591.73	643.964	294.611	617.723
P04844	Dolichyl-diphosphooligosaccharide--protein glycosyltransferase subunit 2 (Dolichyl-diphosphooligosaccharide--protein glycosyltransferase 63 kDa subunit) (RIBIIR) (Ribophorin II) (RPN-II) (Ribophorin-2)	RPN2	408.132	195.496	289.388	183.365	160.848	186.505	188.754	215.866	89.3651	229.34	170.62	236.656	226.088	329.858	81.0778	153.603	40.5389	227.279	40.5389	174.961	143.571	238.849	386.248	177.93	251.662	158.08	297.946	257.944	140.61	375.341	399.644	132.159	267.381	148.029	403.899	368.919	234.66	297.385	83.366	100.639	289.826	260.56	432.06	403.843	376.995	177.819
P04899	Guanine nucleotide-binding protein G(i) subunit alpha-2 (Adenylate cyclase-inhibiting G alpha protein)	GNAI2	310.687	501.326	193.815	122.334	244.066	275.801	401.641	336.804	341.089	237.714	287.147	816.622	549.98	504.378	149.777	184.304	316.899	134.313	330.455	346.382	317.376	219.107	164.071	291.912	204.521	266.1	562.785	134.743	288.171	465.2	161.336	476.352	227.199	271.11	395.916	217.367	230.202	264.577	284.954	392.388	234.735	371.412	192.151	251.099	280.146	296.584
P04921	Glycophorin-C (Glycoconnectin) (Glycophorin-D) (GPD) (Glycoprotein beta) (PAS-2') (Sialoglycoprotein D) (CD antigen CD236)	GYPC	11.2453	11.2453	11.2453	11.2453	11.2453	11.2453	11.2453	11.2453	11.2453	11.2453	11.2453	11.2453	11.2453	11.2453	11.2453	11.2453	11.2453	11.2453	11.2453	11.2453	11.2453	11.2453	11.2453	11.2453	11.2453	11.2453	11.2453	11.2453	11.2453	11.2453	11.2453	11.2453	11.2453	11.2453	11.2453	11.2453	11.2453	11.2453	11.2453	11.2453	11.2453	11.2453	11.2453	11.2453	11.2453	11.2453
P05023	Sodium/potassium-transporting ATPase subunit alpha-1 (0(+)/K(+) ATPase alpha-1 subunit) (EC 3.6.3.9) (Sodium pump subunit alpha-1)	ATP1A1	252.35	217.089	325.264	197.858	438.987	182.134	46.2551	229.042	239.876	389.62	283.515	501.829	149.641	316.199	46.2551	372.846	138.79	268.433	46.2551	134.269	201.475	195.41	185.963	140.772	259.374	207.866	92.5102	406.178	124.841	114.725	217.87	556.512	141.436	226.43	269.207	194.505	179.858	444.564	46.2551	46.2551	194.233	148.459	162.138	797.265	175.831	183.667
P05026	Sodium/potassium-transporting ATPase subunit beta-1 (Sodium/potassium-dependent ATPase subunit beta-1)	ATP1B1	419.16	832.555	1175.97	508.105	672.538	318.826	137.606	711.903	324.52	473.248	655.798	312.692	324.624	713.083	229.738	610.211	158.423	334.721	46.3096	103.262	253.795	214.58	325.856	457.024	322.268	471.403	76.2301	471.327	217.024	43.8123	312.336	21.9061	406.201	341.84	765.538	231.039	262.274	317.63	190.811	44.3432	336.28	194.426	456.097	832.677	297.873	149.774
P05062	Fructose-bisphosphate aldolase B (EC 4.1.2.13) (Liver-type aldolase)	ALDOB	4931.03	59.0329	215.856	121.402	8951.5	79.3484	4.95728	2391.98	15.4616	1249.4	4392.11	1120.83	4.95728	4.95728	4.95728	7076.99	4.95728	4.95728	4.95728	4.95728	254.76	90.46	46.1066	4.95728	78.6699	76.7727	38.0951	14.7777	180.888	4.95728	36.8125	4.95728	772.158	4.95728	45.0026	130.523	44.3138	62.9024	124.959	4.95728	190.76	4.95728	78.8861	130.021	49.6289	4.95728
P05067	Amyloid-beta A4 protein (ABPP) (APPI) (APP) (Alzheimer disease amyloid protein) (Amyloid precursor protein) (Amyloid-beta precursor protein) (Cerebral vascular amyloid peptide) (CVAP) (PreA4) (Protease nexin-II) (PN-II) [Cleaved into: N-APP; Soluble APP-alpha (S-APP-alpha); Soluble APP-beta (S-APP-beta); C99 (Beta-secretase C-termi0l fragment) (Beta-CTF); Amyloid-beta protein 42 (Abeta42) (Beta-A…	APP	5.82923	5.82923	5.82923	5.82923	5.82923	5.82923	5.82923	5.82923	5.82923	5.82923	5.82923	5.82923	5.82923	5.82923	5.82923	5.82923	5.82923	19.3645	5.82923	38.9773	31.1786	29.546	33.4889	5.82923	29.4718	5.82923	5.82923	14.1967	5.82923	5.82923	37.9557	5.82923	5.82923	5.82923	30.7288	18.2876	25.6609	5.82923	5.82923	5.82923	15.2051	81.0054	39.5868	32.8392	38.7778	5.82923
P05090	Apolipoprotein D (Apo-D) (ApoD)	APOD	29.1382	29.1382	402.555	29.1382	95.34	29.1382	114.245	29.1382	29.1382	29.1382	29.1382	29.1382	88.6031	29.1382	29.1382	127.493	29.1382	29.1382	29.1382	157.304	29.1382	29.1382	29.1382	228.007	29.1382	29.1382	29.1382	29.1382	29.1382	29.1382	204.216	29.1382	29.1382	132.758	29.1382	29.1382	29.1382	29.1382	29.1382	142.228	29.1382	113.789	29.1382	29.1382	121.769	29.1382
P05091	Aldehyde dehydroge0se, mitochondrial (EC 1.2.1.3) (ALDH class 2) (ALDH-E2) (ALDHI)	ALDH2	1596.81	197.735	1450.15	1035.14	679.347	396.062	426.179	1146.18	487.575	1505.74	992.18	728.806	661.121	337.012	1659.9	480.155	1039.33	1541.43	559.53	371.083	299.128	1613.14	1030.22	569.546	1159.9	630.611	277.071	451.053	641.648	229.631	442.82	796.441	418.563	186.35	1651.59	813.53	874.586	435.869	289.756	189.167	1160.29	819.662	1925.32	1130.78	877.728	189.013
P05106	Integrin beta-3 (Platelet membrane glycoprotein IIIa) (GPIIIa) (CD antigen CD61)	ITGB3	27.334	3.18751	3.18751	3.18751	8.49814	3.18751	3.18751	3.18751	3.18751	3.18751	3.18751	3.18751	3.18751	3.18751	3.18751	12.9938	3.18751	29.5664	80.4908	72.2518	3.18751	3.18751	3.18751	3.18751	3.18751	3.18751	3.18751	3.18751	3.18751	3.18751	3.18751	3.18751	3.18751	3.18751	3.18751	3.18751	3.18751	3.18751	52.9031	3.18751	3.18751	3.18751	145.261	3.18751	3.18751	3.18751
P05107	Integrin beta-2 (Cell surface adhesion glycoproteins LFA-1/CR3/p150,95 subunit beta) (Complement receptor C3 subunit beta) (CD antigen CD18)	ITGB2	19.7874	19.7874	19.7874	19.7874	19.7874	19.7874	308.432	19.7874	19.7874	19.7874	19.7874	181.966	19.7874	19.7874	19.7874	19.7874	19.7874	19.7874	19.7874	149.266	216.373	19.7874	19.7874	122.039	19.7874	221.836	193.377	19.7874	39.5747	173.294	19.7874	19.7874	19.7874	86.337	19.7874	90.2661	42.18	19.7874	19.7874	19.7874	19.7874	111.626	19.7874	19.7874	61.6095	19.7874
P05109	Protein S100-A8 (Calgranulin-A) (Calprotectin L1L subunit) (Cystic fibrosis antigen) (CFAG) (Leukocyte L1 complex light chain) (Migration inhibitory factor-related protein 8) (MRP-8) (p8) (S100 calcium-binding protein A8) (Uri0ry stone protein band A)	S100A8	33.4299	67.2908	46.6205	60.4724	9.01339	9.01339	2002.07	9.01339	9.01339	9.01339	115.833	743.046	9.01339	9.01339	9.01339	9.01339	9.01339	93.9394	9.01339	832.424	846.601	79.424	375.275	922.199	389.579	133.845	1202.32	193.171	9.01339	992.123	635.737	196.904	32.8819	327.689	9.01339	391.128	243.374	195.416	74.3445	227.363	9.01339	1016.66	874.932	9.01339	108.901	9.01339
P05141	ADP/ATP translocase 2 (ADP,ATP carrier protein 2) (ADP,ATP carrier protein, fibroblast isoform) (Adenine nucleotide translocator 2) (ANT 2) (Solute carrier family 25 member 5) [Cleaved into: ADP/ATP translocase 2, N-termi0lly processed]	SLC25A5	392.514	351.907	839.208	1403	695.913	344.507	875.313	284.536	191.495	333.898	353.078	383.463	119.041	439.548	560.78	546.173	261.789	1101.81	170.033	209.649	298.061	542.164	952.013	758.041	467.823	642.322	343.557	424.284	267.89	452.552	629.315	472.956	305.374	312.872	207.643	443.584	590.667	453.042	59.5207	253.655	250.151	448.7	768.523	546.66	254.894	171.946
P05154	Plasma serine protease inhibitor (Acrosomal serine protease inhibitor) (Plasminogen activator inhibitor 3) (PAI-3) (PAI3) (Protein C inhibitor) (PCI) (Serpin A5)	SERPINA5	10.6411	10.6411	10.6411	10.6411	10.6411	10.6411	10.6411	10.6411	10.6411	10.6411	10.6411	10.6411	10.6411	10.6411	10.6411	10.6411	10.6411	10.6411	10.6411	10.6411	10.6411	10.6411	10.6411	10.6411	10.6411	10.6411	10.6411	10.6411	10.6411	10.6411	10.6411	10.6411	10.6411	10.6411	10.6411	10.6411	10.6411	10.6411	10.6411	10.6411	10.6411	10.6411	10.6411	10.6411	10.6411	10.6411
P05155	Plasma protease C1 inhibitor (C1 Inh) (C1Inh) (C1 esterase inhibitor) (C1-inhibiting factor) (Serpin G1)	SERPING1	11.6406	11.6406	11.6406	23.2812	206.972	65.6949	67.1597	89.4849	61.7799	251.411	11.6406	222.511	11.6406	11.6406	105.126	82.3927	37.7719	213.435	214.275	50.2763	230.43	143.482	30.7869	96.4975	118.781	98.2617	128.55	160.397	167.221	11.6406	56.5653	11.6406	11.6406	189.071	11.6406	63.8594	196.997	374.628	11.6406	73.4562	28.3478	54.9954	11.6406	89.5927	161.831	144.317
P05156	Complement factor I (EC 3.4.21.45) (C3B/C4B i0ctivator) [Cleaved into: Complement factor I heavy chain; Complement factor I light chain]	CFI	10.5104	10.5104	10.5104	10.5104	10.5104	10.5104	10.5104	10.5104	10.5104	24.6998	10.5104	10.5104	10.5104	10.5104	10.5104	10.5104	10.5104	10.5104	10.5104	21.0209	10.5104	10.5104	10.5104	10.5104	10.5104	10.5104	10.5104	10.5104	10.5104	10.5104	10.5104	10.5104	10.5104	45.2634	10.5104	10.5104	10.5104	10.5104	55.3695	10.5104	10.5104	25.9027	10.5104	35.099	10.5104	10.5104
P05161	Ubiquitin-like protein ISG15 (Interferon-induced 15 kDa protein) (Interferon-induced 17 kDa protein) (IP17) (Ubiquitin cross-reactive protein) (hUCRP)	ISG15	184.182	16.8679	16.8679	16.8679	16.8679	16.8679	182.904	16.8679	16.8679	16.8679	16.8679	16.8679	16.8679	16.8679	16.8679	16.8679	16.8679	16.8679	16.8679	110.69	16.8679	16.8679	58.8226	16.8679	52.0504	16.8679	197.079	16.8679	16.8679	186.412	16.8679	16.8679	16.8679	16.8679	16.8679	37.7411	89.3911	16.8679	16.8679	16.8679	16.8679	134.969	550.441	16.8679	16.8679	16.8679
P05162	Galectin-2 (Gal-2) (Beta-galactoside-binding lectin L-14-II) (HL14) (Lactose-binding lectin 2) (S-Lac lectin 2)	LGALS2	77.0193	77.0193	77.0193	77.0193	154.039	77.0193	77.0193	77.0193	77.0193	77.0193	77.0193	77.0193	77.0193	77.0193	77.0193	176.189	77.0193	77.0193	77.0193	77.0193	77.0193	77.0193	77.0193	77.0193	77.0193	77.0193	77.0193	77.0193	77.0193	77.0193	77.0193	77.0193	77.0193	77.0193	77.0193	77.0193	77.0193	77.0193	77.0193	77.0193	77.0193	77.0193	77.0193	77.0193	77.0193	77.0193
P05164	Myeloperoxidase (MPO) (EC 1.11.2.2) [Cleaved into: Myeloperoxidase; 89 kDa myeloperoxidase; 84 kDa myeloperoxidase; Myeloperoxidase light chain; Myeloperoxidase heavy chain]	MPO	22.1669	152.746	187.375	275.79	22.1669	22.1669	10112.2	124.448	22.1669	22.1669	147.906	798.959	44.9719	22.1669	195.261	22.1669	22.1669	477.244	99.0617	703.532	1417.46	149.841	288.664	1756.33	381.272	520.145	2721.15	332.66	83.8457	2505.45	194.993	400.522	22.1669	523.942	22.1669	321.766	327.055	397.723	129.481	211.658	22.1669	862.669	853.869	144.202	116.398	22.1669
P05165	Propionyl-CoA carboxylase alpha chain, mitochondrial (PCCase subunit alpha) (EC 6.4.1.3) (Propanoyl-CoA:carbon dioxide ligase subunit alpha)	PCCA	21.1266	452.053	190.47	118.528	21.1266	400.605	21.1266	21.1266	314.242	21.1266	21.1266	142.116	232.222	305.912	21.1266	21.1266	264.445	103.122	103.763	21.1266	271.629	21.1266	21.1266	319.976	283.127	21.1266	83.0423	287.16	177.852	85.1837	21.1266	405.189	113.457	21.1266	21.1266	21.1266	21.1266	21.1266	21.1266	21.1266	163.483	21.1266	21.1266	161.806	21.1266	21.1266
P05166	Propionyl-CoA carboxylase beta chain, mitochondrial (PCCase subunit beta) (EC 6.4.1.3) (Propanoyl-CoA:carbon dioxide ligase subunit beta)	PCCB	149.551	552.152	201.943	109.689	193.949	316.15	98.3548	197.487	319.182	23.5314	246.966	119.873	356.761	404.339	363.397	196.639	163.338	62.0029	23.5314	23.5314	274.243	160.67	76.0305	285.292	380.591	82.5948	23.5314	227.338	298.719	142.649	109.852	201.865	110.328	47.0628	130.084	23.5314	140.983	171.905	23.5314	23.5314	122.777	68.6312	121.015	253.05	157.886	23.5314
P05186	Alkaline phosphatase, tissue-nonspecific isozyme (AP-T0P) (TNSALP) (EC 3.1.3.1) (Alkaline phosphatase liver/bone/kidney isozyme)	ALPL	12.4733	12.4733	28.2223	12.4733	12.4733	12.4733	12.4733	12.4733	12.4733	12.4733	12.4733	12.4733	12.4733	12.4733	12.4733	12.4733	12.4733	12.4733	12.4733	12.4733	12.4733	12.4733	12.4733	12.4733	12.4733	24.9465	40.2229	12.4733	12.4733	12.4733	12.4733	12.4733	12.4733	12.4733	12.4733	12.4733	12.4733	12.4733	12.4733	12.4733	12.4733	12.4733	12.4733	12.4733	12.4733	12.4733
P05198	Eukaryotic translation initiation factor 2 subunit 1 (Eukaryotic translation initiation factor 2 subunit alpha) (eIF-2-alpha) (eIF-2A) (eIF-2alpha)	EIF2S1	271.123	293.894	39.7409	115.83	223.272	180.705	109.165	208.865	299.603	145.637	185.284	519.627	324.016	498.823	39.7409	207.735	236.041	39.7409	181.124	360.507	450.176	39.7409	567.636	79.4819	338.638	185.029	506.02	514.353	298.728	257.976	584.251	308.808	565.521	345.672	437.492	530.31	333.54	523.722	161.491	188.599	473.376	566.759	650.767	304.789	529.196	301.84
P05362	Intercellular adhesion molecule 1 (ICAM-1) (Major group rhinovirus receptor) (CD antigen CD54)	ICAM1	3.62067	20.2809	15.6179	7.24133	13.4906	28.4437	27.0911	22.9279	23.0221	18.717	31.3982	155.904	32.4379	34.1008	3.62067	17.8811	3.62067	12.1363	3.62067	36.5975	42.0413	33.541	13.9678	30.5365	48.1633	24.987	119.135	26.4303	23.5688	76.0866	21.8055	21.0583	19.8747	86.3953	3.62067	60.0727	41.8972	22.4558	3.62067	70.1604	25.0677	51.8853	30.8626	14.8904	26.4372	54.8816
P05386	60S acidic ribosomal protein P1 (Large ribosomal subunit protein P1)	RPLP1	892.515	1471.75	3136.62	3259.82	766.345	92.1408	184.282	1064.87	1041.2	978.606	92.1408	1760.12	351.379	1757.63	92.1408	437.474	1865.78	1395.46	92.1408	1146.75	2414.09	1529.42	1996.86	1670.44	1058.73	1323.16	1841.89	1380.28	1039.26	1378.56	1213.85	92.1408	1047.14	1372.79	92.1408	1305.16	1311.61	1195.05	92.1408	1733.44	1330.27	2027.21	1830.39	1984.67	1918.72	1072.21
P05387	60S acidic ribosomal protein P2 (Large ribosomal subunit protein P2) (Re0l carcinoma antigen NY-REN-44)	RPLP2	482.02	597.735	686.143	1304.6	486.37	343.374	463.331	418.08	487.163	337.045	595.661	459.902	509.161	547.987	331.753	443.514	470.625	551.809	175.872	448.421	630.295	418.459	916.668	703.049	462.995	579.624	689.732	646.134	514.422	990.764	743.387	454.095	1054.49	437.877	780.788	611.658	652.054	381.758	398.262	413.741	641.343	810.836	897.466	624.301	859.316	385.579
P05388	60S acidic ribosomal protein P0 (60S ribosomal protein L10E) (Large ribosomal subunit protein uL10)	RPLP0	123.763	34.4691	504.999	592.693	143.797	242.406	458.069	34.4691	34.4691	199.307	68.9382	177.175	34.4691	34.4691	172.796	197.619	34.4691	243.836	121.99	34.4691	230.028	268.539	193.413	270.389	308.043	318.213	206.731	330.226	162.953	455.663	161.924	164.566	209.18	222.847	154.092	208.123	203.801	171.315	34.4691	229.565	155.976	292.139	213.656	293.114	238.031	221.192
P05451	Lithostathine-1-alpha (Islet cells regeneration factor) (ICRF) (Islet of Langerhans regenerating protein) (REG) (Pancreatic stone protein) (PSP) (Pancreatic thread protein) (PTP) (Regenerating islet-derived protein 1-alpha) (REG-1-alpha) (Regenerating protein I alpha)	REG1A	15.348	15.348	15.348	15.348	15.348	15.348	15.348	15.348	15.348	160.307	15.348	259.963	15.348	15.348	15.348	15.348	900.912	199.815	15.348	15.348	15.348	15.348	15.348	15.348	15.348	15.348	15.348	15.348	1921.11	15.348	15.348	15.348	15.348	15.348	191.86	15.348	15.348	15.348	15.348	15.348	89.0574	15.348	15.348	102.566	15.348	15.348
P05452	Tetranectin (TN) (C-type lectin domain family 3 member B) (Plasminogen kringle 4-binding protein)	CLEC3B	6.73435	6.73435	6.73435	6.73435	6.73435	6.73435	6.73435	6.73435	6.73435	6.73435	6.73435	6.73435	6.73435	6.73435	6.73435	6.73435	6.73435	6.73435	6.73435	6.73435	6.73435	6.73435	6.73435	6.73435	6.73435	6.73435	6.73435	6.73435	6.73435	6.73435	6.73435	6.73435	6.73435	6.73435	6.73435	6.73435	6.73435	6.73435	6.73435	6.73435	6.73435	6.73435	6.73435	6.73435	6.73435	6.73435
P05455	Lupus La protein (La autoantigen) (La ribonucleoprotein) (Sjoegren syndrome type B antigen) (SS-B)	SSB	56.6812	13.2538	85.72	357.113	56.0365	13.2538	200.284	30.0141	48.4737	71.8427	45.5363	113.774	13.2538	13.2538	207.289	71.8407	30.3955	221.078	66.9075	61.4406	137.673	112.298	99.9924	171.278	95.4914	130.816	96.4034	121.68	115.082	150.816	90.5548	13.2538	57.1596	71.4797	13.2538	114.809	49.909	76.462	57.1988	75.3579	92.7712	131.684	59.4815	97.2447	82.9358	126.286
P05534	HLA class I histocompatibility antigen, A-24 alpha chain (Aw-24) (HLA class I histocompatibility antigen, A-9 alpha chain) (MHC class I antigen A*24)	HLA-A-1A24	12.1123	68.754	12.1123	24.2246	12.1123	12.1123	12.1123	12.1123	12.1123	12.1123	12.1123	12.1123	12.1123	12.1123	12.1123	12.1123	12.1123	12.1123	12.1123	12.1123	74.0429	12.1123	12.1123	51.4459	12.1123	12.1123	12.1123	12.1123	12.1123	12.1123	12.1123	12.1123	54.2366	12.1123	12.1123	12.1123	12.1123	12.1123	12.1123	12.1123	12.1123	12.1123	12.1123	12.1123	12.1123	12.1123
[truncated: 4,030 more rows]

## Sheet: patient information
Patient ID	Gender	Age	Race	Ethnicity	Pathology Type	Data Type
P1	Female	74	Asian	Chinese	Normal colon	proteomics
[truncated: 143 more rows]
