# Supplementary material for: Molecular characterization of colorectal mucinous adenocarcinoma and adenocarcinoma, not otherwise specified, identified by multiomic data analysis
Source: Front Mol Biosci. 2023 Apr 5;10:1150362. doi: 10.3389/fmolb.2023.1150362 (PMC10114614; doi:10.3389/fmolb.2023.1150362)
Supplement: Supplementary file 2 [file Table3.XLSX]

## Sheet: Sheet1
AC_N_up	AC_N_down	MC_N_up	MC_N_down	MC_AC_up	MC_AC_down		AC_N_up：proteins upregulated in AC when AC vs N
DNASE2	PDLIM1	SHTN1	NUDT19	PDLIM1	AGRN		AC_N_down：proteins downregulated in AC when AC vs N
ACOT7	SNAP23	DNASE2	MATN2	SNAP23	EXOC5		MC_N_up：proteins upregulated in MC when MC vs N
CLIC1	MATN2	ACOT7	CES2	PIK3C2B	PLOD3		MC_N_down：proteins downregulated in MC when MC vs N
IPO5	CES2	CLIC1	SLC9A3R1	ABLIM1	PGLYRP1		MC_AC_up：proteins upregulated in MC when MC vs AC
AGRN	SLC9A3R1	IPO5	UQCRQ	TAX1BP3	CREG1		MC_AC_down：proteins downregulated in MC when MC vs AC
PLOD2	LSM1	PLOD2	VILL	GMDS	SSB
SCAMP3	VILL	PIK3C2B	LAMA5	EDF1	CD63
PPM1G	PAPSS1	ABLIM1	PAPSS1	CLUH	SLC25A6
PHGDH	PRODH	TOR1B	AKR1B10	BCAS1	CEACAM1
TGOLN2	SULT1B1	PSMA7	TOM1	MYO1D	TNXB
CALU	AKR1B10	SEC16A	ZG16	NDUFB6	CMA1
SMARCA5	UGDH	SPINT2	ENTPD5	PSMG1	PRTN3
KDM1A	CTNND1	EPB41L2	SORBS2	ETHE1	ALDH4A1
PLOD3	ZG16	TGOLN2	GLS	AGR2	ALDH1B1
SELENOF	BCAS1	DENR	NDUFB4	CYB5A	CEACAM8
PPP1R11	NDUFB1	CALU	NDUFA7	TFF1	PFN2
ATP6V1G1	MYO1D	SMARCA5	ADH1C	GPX1	COL18A1
EIF3J	SORBS2	GMDS	ALDH1A1	CHGA	CEACAM6
DDAH1	TJP3	EIF5B	OTC	RPA2	BAG6
PRPF6	NDUFB4	EDF1	CA2	UBTF	NES
AIFM1	PAPSS2	PFDN1	C5	ARF4	IDH3G
EFEMP2	ETHE1	PPP1R11	GCG	ACO1	RAC1
ACTL6A	CYB5A	ROCK2	JCHAIN	IGFBP4	ABAT
LDHA	ADH1C	CLUH	CRYAB	RPA1	DCD
AK1	ALDH1A1	GGCT	MT-ND1	SERPINB6	ASPH
CFB	MT-CO2	ATP6V1G1	OAT	COPB2	DPYD
SERPINA3	OTC	SNRNP200	AMY2A	PRCP	ACOX1
TIMP1	GCG	EIF3J	ALDOB	HAAO	PDK1
KNG1	JCHAIN	STAM2	PCCB	MARCKSL1	PDK3
TG	AMY2A	DDAH1	APOA4	CSNK2B	QPRT
APOH	ATP1B1	MTA2	FABP1	TJP1	PYCR3
LRG1	ALDOB	PRPF6	CTSD	PPP3CA	SLC18B1
FN1	PRSS2	AHSA1	GALT	RBBP4	LTBP4
TFRC	ABCB1	PARN	ABCB1	IQGAP2	SELENOM
FTL	CELA2A	ACSL3	CELA2A	TSTA3	FAM3C
FTH1	KRT19	OXSR1	MME	AAMP	GGH
SOD2	ACAA1	PTBP3	COL4A2	RPS6KA1	GMPPA
THY1	VIL1	EFEMP2	CYC1	CCDC6	VAT1
GAPDH	IGA2	ACTL6A	VIL1	ATP6V1F	HSD17B10
APP	COX5B	LDHA	RBP1	KRTCAP3	ALG1
COL5A2	CHGA	AK1	IGA2	CYBRD1	PREB
S100A9	ACADM	CFB	COX5B	LPCAT4	NIT2
CEACAM5	CDH1	SERPINA1	CHGA	SIGIRR	SUCLA2
HSP90AA1	COX4I1	TIMP1	ACADM	ESRP1	ACSL5
RHOC	SI	C1QB	DMD	PDXDC1	PADI4
HSP90AB1	ANPEP	APOH	COL6A1	RPS27L	EPDR1
MMP2	ACADS	FN1	COL6A2	MRPL55	BCS1L
SNRNP70	DPEP1	FTH1	PEPD	GALNT7	ACOT9
SNRPC	AOC1	CSTB	COX4I1	IQGAP3	UFC1
LGALS1	COX5A	SOD2	SI	SYTL1	CPQ
HMGB1	DDC	APP	CPA3	GOLM1
C1S	OGN	EIF2S1	HPGD	MCU
C4B	MAOA	KRT18	ACADS	GSDMB
TXN	GPD1	COL5A2	DPEP1	ITLN2
HSPD1	COX7A1	S100A6	AOC1	PRPF31
CLU	MAPK3	ENO1	OGN	ELMO3
LAMP1	NDUFS1	EPRS	MAOA	SNRNP40
G6PD	PBLD	HSP90AA1	MMUT	MRPL48
PRPS2	L1CAM	RHOC	TNXB	CNDP2
ACTN1	ADD1	HSP90AB1	CMA1	PRRC1
VCAN	UGT2B10	SNRNP70	LAMA2	DOCK7
P4HA1	HSD17B2	ANXA5	MAOB	DDX23
PLS3	AKR1C3	RPSA	MAPK3	SARG
GYS1	FABP6	LGALS1	DPP4	PNN
PKM	HSD17B4	TACSTD2	ABCD3	JPT2
DARS	PRELP	TXN	PBLD	LIMA1
UCHL3	ARFIP1	HSPA5	SRI	MYH13
NME1	GP2	RALB	GSTT1	CRYBG1
MUC1	LGALS4	LAMP1	L1CAM	MRPS18B
PECAM1	NDUFA6	G6PD	MAN1A1	SPCS1
PSMC3	HSD11B2	COL11A1	EPHX2
NCL	NAAA	VCAN	PFN2
HK1	ACY1	P4HA1	RPA3
POLR2E	REG3A	PLS3	KRT2
ITIH1	CDH17	PKM	UGT2B10
EIF2S2	CTBP1	DARS	ATP6V1E1
ANXA7	IQGAP2	NME1	HSD17B2
MX1	PLS1	RPA2	AKR1C3
PTMS	RPS6KA1	MUC1	IDH3A
PAICS	TST	YBX3	CPT1A
FBLN1	MEP1A	ARF4	BCAM
AHCY	AOC3	PGAM1	FABP6
TNC	HKDC1	NCL	GP2
DNAJB2	TKFC	HK1	LAMB2
U2AF2	CYBRD1	EIF2S2	NDUFA6
EEF1G	TTC38	ANXA7	ACTA2
YWHAQ	UBR4	MX1	EEF1A1
CAD	RETSAT	COL5A1	HSD11B2
TKT	ESRP1	PTMS	DCD
PML	UGT2A3	PAICS	MUC2
ALDH4A1	DHRS11	IGFBP4	DPT
PKLR	LUZP1	CPN2	DPYD
ALDH1B1	ECHDC2	FBLN1	STK4
HSPA4	MISP	TCEA1	ITGA7
GTF2F1	APPL2	PPIB	PLS1
THBS2	PRSS3P2	RPS3	PTGR1
MYH9	ITLN1	TNC	PDK1
FUS	ITLN2	DNAJB1	PDK3
CEACAM6	ELMO3	S100P	PGM5
EIF2S3	CMBL	U2AF2	MYLK
STAT1	REEP6	TARS	DBN1
RECQL	SUCLG2	YWHAQ	TST
NOP2	CNDP2	RPL10	HAGH
ME1	RBM15	RPA1	MEP1A
MARCKSL1	CTRC	PDIA3	AOC3
RPL34	DERL1	PKLR	HKDC1
AARS	BDH2	HNRNPH1	TKFC
RANBP2	TPPP3	HSPA4	CYBRD1
SERPINH1	CDHR2	THBS2	KANK2
DAP3	NMES1	MYH9	SLC18B1
PSMD7	EPB41L1	MYH10	CAVIN1
KPNA2	ACSS2	COPB2	UGT2A3
BLVRA	KLC4	ARL2	DHRS11
YARS	MYO1A	SERPINB5	ECHDC2
MFAP2	ADD3	HPCAL1	MISP
ADAR	SEC63	HSPA9	PNPLA6
BID	LIMA1	FEN1	NECAP1
TPI1	PCSK1N	STAT3	NUBPL
VBP1	EPB41L3	PRKCI	EPS8L3
YWHAG	CRYL1	RPS27	ACOT11
PPP1CA	LRRFIP2	RANGAP1	FAM3C
TMSB4X	USH1C	NOP2	H1FX
PSMC6		CRKL	OSTF1
RAN		PREP	CAVIN3
PPIA		HSPA13	CMBL
YWHAZ		MARCKSL1	MRPL38
ACTG1		RPL34	REEP6
UBE2L3		AARS	SUCLG2
CBX1		SERPINH1	GMPPA
H3F3		RPL14	CHP1
SORD		FXR1	CTRC
TIAL1		PSMD7	DERL1
SRSF2		HNRNPM	BDH2
PLOD1		KPNA2	TUBB2B
SSBP1		POLR2H	TPPP3
YWHAH		SUB1	CDHR2
PTPN11		YARS	NMES1
ARHGAP1		HSPA2	TNS1
PMPCA		BID	HEBP1
ASPH		MARS	DECR2
EFEMP1		RAB25	SUCLA2
GRSF1		TPI1	MYO1A
TRAP1		RPS20	PCSK1N
CSTF3		ACTR2	NDUFA12
ACACA		NCALD	APPL1
SQSTM1		VBP1	ACSL5
MTX1		COPZ1	BCS1L
CUL4A		YWHAG	FNDC3A
BYSL		PPP1CA	EPB41L3
EIF4A2		SNRPD3	PADI2
NOLC1		TMSB4X	CRYL1
PCOLCE		RAN	UFC1
SF3A1		RPS15	DTNA
TGFBI		RPL8	CPQ
NSDHL		PPIA	SAR1B
IGFBP7		YWHAZ
GUK1		RACK1
P3H1		ACTG1
HSD17B12		CSNK2B
HSP90AB4P		UBE2L3
HSP90AB3P		TUBB4B
HSP90AA4P		GTF2I
PITRM1		GSTO1
CEP170		CBX1
INTS3		ARF5
NUP54		FKBP3
AEBP1		SORD
NUDCD3		PFKP
BAP18		PLOD1
SRRM1		EIF4G1
CNPY4		YWHAH
LTBP4		RPL18
PTGR2		ARHGAP1
GATD1		RBBP4
LEMD2		BST2
UBA3		PMPCA
DTD1		EFEMP1
CTNNBL1		GRSF1
CCDC124		TRAP1
RCN3		SRSF5
ERO1A		PDAP1
SRPK1		SQSTM1
COL12A1		NAE1
TRIM56		CUL4A
VAMP8		CUL4B
NUP58		TSTA3
SFXN3		AAMP
CHMP4A		LAMC2
DDX47		BYSL
KIF13A		COX17
RANBP3		HNRNPD
EXOSC4		EIF4A2
PFDN4		GALE
MXRA5		CAPRIN1
DDX18		MESD
DDX56		NOLC1
MYOF		TGFBI
LMCD1		TRAM1
RCC2		CCDC6
MRC2		GUK1
FBLN5		ATP6V1F
BAIAP2L1		HSD17B12
ANXA10		KRTCAP3
ACIN1		HSP90AB4P
CORO1C		HSP90AB3P
EPDR1		HSP90AA4P
G3BP2		PITRM1
SSR3		LPCAT4
RTRAF		ARL6IP4
RUVBL1		INTS3
NUDC		SUMO4
ACOT9		EIF5AL1
STRAP		H3F3C
FARP1		PPP1R18
PUS1		PRPF8
		RPS27L
		NUP54
		MRPL55
		IQGAP3
		AEBP1
		NUDCD3
		SRRM1
		SYTL1
		CNPY4
		NGDN
		GSDMB
		DTD1
		ZC3H15
		CANT1
		PRPF31
		PSPC1
		CTNNBL1
		COPS5
		CCDC124
		RCN3
		SNRNP40
		ERO1A
		SGSM3
		DOCK7
		SRPK1
		PSMB7
		COL12A1
		TXNDC17
		MIEN1
		TRIM56
		DDX23
		NUP58
		SARG
		CHMP4A
		NACA4P
		QRSL1
		DDX47
		NUCKS1
		RANBP3
		JPT2
		L2HGDH
		PFDN4
		GPHN
		DIABLO
		PHPT1
		TOMM22
		CTNNBIP1
		MYOF
		OGFR
		LMCD1
		RCC2
		DNAJB11
		FBLN5
		SRP68
		JPT1
		ACIN1
		SNX6
		SSR3
		RTRAF
		PIN4
		RUVBL1
		NUDC
		STRAP
		PSAT1
		CLIC4
		SPCS1
		IGF2BP2
