# Supplementary material for: Molecular characterization of colorectal mucinous adenocarcinoma and adenocarcinoma, not otherwise specified, identified by multiomic data analysis
Source: Front Mol Biosci. 2023 Apr 5;10:1150362. doi: 10.3389/fmolb.2023.1150362 (PMC10114614; doi:10.3389/fmolb.2023.1150362)
Supplement: Supplementary file 4 [file Table4.XLSX]

## Sheet: Sheet1
only in AC	only in MC	overlap
PKD1	COL4A1	NAMPT
HSPG2	HAS2	HSP90B1
HLA.A	HLA.DRA	DCHS1
PTPRM	BMP4	NECTIN2
SERPING1	HBEGF	PTN
GPI		ADAM17
CD99		CD320
		FAT4
		TGFB1
		HLA.E
		GMFB
		F11R
		SEMA5A
		LAMB1
		SERPINE2
		NUCB2
		TIMP1
		EFNB2
		CYR61
		ANXA1
		C3
		ITGB1
		FAT1
		NENF
		GSTP1
		PCDH7
		CLEC11A
		CXCL12
		COPA
		PLXNB2
		AIMP1
		APOE
		PTDSS1
		RPS19
		EFNB1
		HEBP1
		SEMA3F
		ARF1
		YARS
		ICAM1
		VCAM1
		MANF
		LGALS3
