# Supplementary material for: Molecular characterization of colorectal mucinous adenocarcinoma and adenocarcinoma, not otherwise specified, identified by multiomic data analysis
Source: Front Mol Biosci. 2023 Apr 5;10:1150362. doi: 10.3389/fmolb.2023.1150362 (PMC10114614; doi:10.3389/fmolb.2023.1150362)
Supplement: Supplementary file 5 [file Table1.XLSX]

## Sheet: Sheet1
		Adenocarcinoma not otherwise specified (AC)	Mucinous adenocarcinoma (MC)
	Salient Histologic Features	Gland formation recapitulating colonic mucosa	Pools of mucincontaining strips and clusters of tumor cells
	Ratio in CRC	80-90%	10-20%
	Position	no significant difference in proximal colon and distal colon	more common in the proximal colon than in the rectal or distal colon
	MUC2 protein	not overexpressed MUC2 protein	Overexpression of the MUC2 protein
	Molecular characteristics	MC has higher frequency of KRAS and BRAF mutation, MSI, CpG island methylator phenotype pathway and lower frequency of TP53 mutations compared with AC
	Biological behaviour	MC was characterized by more infiltration of the surrounding tissues, positive lymph node involvement, and peritoneal implant, than AC
